# Supplementary material for: Spatio-Temporal COVID-19 Modeling: A Global Systematic Review of Data Integration, Equity, and Lessons for Pandemic Preparedness
Source: Int J Environ Res Public Health. 2026 May 8;23(5):627. doi: 10.3390/ijerph23050627 (PMC13205768; doi:10.3390/ijerph23050627)
Supplement: Supplementary file 1 [file ijerph-23-00627-s001.zip]

Archive with 3 entries (3 files):
- File S1 PRISMA 2020 Checklist.pdf
- File S2.xlsx
- File S3.xlsx
