# Supplementary material for: Spatio-Temporal COVID-19 Modeling: A Global Systematic Review of Data Integration, Equity, and Lessons for Pandemic Preparedness
Source: Int J Environ Res Public Health. 2026 May 8;23(5):627. doi: 10.3390/ijerph23050627 (PMC13205768; doi:10.3390/ijerph23050627)
Supplement: Supplementary file 1 [file ijerph-23-00627-s001.zip › File S2.xlsx]

## Sheet: References 61-363
Uncited References
61. Cuevas, E.. An agent-based model to evaluate the COVID-19 transmission risks in facilities. Computers in Biology and Medicine 2020, 121. https://doi.org/10.1016/j.compbiomed.2020.103827
62. Mileu, N.; Costa, N.M.; Costa, E.M.; Alves, A.. Mobility and Dissemination of COVID-19 in Portugal: Correlations and Estimates from Google’s Mobility Data. Data 2022, 7(8). https://doi.org/10.3390/data7080107
63. Lv, Z.; Wang, X.; Cheng, Z.; Li, J.; Li, H.; Xu, Z.. A new approach to COVID-19 data mining: A deep spatial–temporal prediction model based on tree structure for traffic revitalization index. Data and Knowledge Engineering 2023, 146. https://doi.org/10.1016/j.datak.2023.102193
64. Lv, Z.; Li, J.; Dong, C.; Li, H.; Xu, Z.. Deep learning in the COVID-19 epidemic: A deep model for urban traffic revitalization index. Data and Knowledge Engineering 2021, 135. https://doi.org/10.1016/j.datak.2021.101912
65. Mir, S.A.; Bhat, M.S.; Rather, G.M.; Mattoo, D.. Role of big geospatial data in the COVID-19 crisis. Data Science for COVID-19: Volume 2: Societal and Medical Perspectives 2021, 589-609. https://doi.org/10.1016/B978-0-323-90769-9.00031-1
66. Al-Kindi, K.M.; Alkharusi, A.; Alshukaili, D.; Al Nasiri, N.; Al-Awadhi, T.; Charabi, Y.; El Kenawy, A.M.. Spatiotemporal Assessment of COVID-19 Spread over Oman Using GIS Techniques. Earth Systems and Environment 2020, 4(4), 797-811. https://doi.org/10.1007/s41748-020-00194-2
67. Elsadany, A.A.; Aljuaidi, S.; Elsonbaty, A.; Aldurayhim, A.. ON SPATIO-TEMPORAL DYNAMICS OF COVID-19 EPIDEMIC 1 2 1 2 MODEL INCORPORATING VIRUS MUTATIONS AND VACCINATIONS EFFECTS. Electronic Journal of Mathematical Analysis and Applications 2023, 11(2), 2090-729. https://doi.org/10.21608/JFCA.2023.284
68. Sant’Anna, F.H.; Muterle Varela, A.P.; Prichula, J.; Comerlato, J.; Comerlato, C.B.; Roglio, V.S.; Mendes Pereira, G.F.; Moreno, F.; Seixas, A.; Wendland, E.M.. Emergence of the novel SARS-CoV-2 lineage VUI-NP13L and massive spread of P.2 in South Brazil. Emerging Microbes and Infections 2021, 10(1), 1431-1440. https://doi.org/10.1080/22221751.2021.1949948
69. Gaidai, O.; Xing, Y.. A Novel Bio-System Reliability Approach for Multi-State COVID-19 Epidemic Forecast. Engineered Science 2023, 21. https://doi.org/10.30919/es8d797
70. Diebner, H.H.. Spatio-Temporal Patterns of the SARS-CoV-2 Epidemic in Germany. Entropy 2023, 25(8). https://doi.org/10.3390/e25081137
71. Galarza, C.R.C.; Sánchez, O.N.D.; Pimentel, J.S.; Bulhões, R.; López-Gonzales, J.L.; Rodrigues, P.C.. Bayesian Spatio-Temporal Modeling of the Dynamics of COVID-19 Deaths in Peru. Entropy 2024, 26(6). https://doi.org/10.3390/e26060474
72. Urban, R.C.; Nakada, L.Y.K.. GIS-based spatial modelling of COVID-19 death incidence in São Paulo, Brazil. Environment and Urbanization 2021, 33(1), 229-238. https://doi.org/10.1177/0956247820963962
73. Li, G.; Denise, H.; Diggle, P.; Grimsley, J.; Holmes, C.; James, D.; Jersakova, R.; Mole, C.; Nicholson, G.; Smith, C.R.; Richardson, S.; Rowe, W.; Rowlingson, B.; Torabi, F.; Wade, M.J.; Blangiardo, M.. A spatio-temporal framework for modelling wastewater concentration during the COVID-19 pandemic. Environment International 2023, 172. https://doi.org/10.1016/j.envint.2023.107765
74. Bherwani, H.; Anjum, S.; Kumar, S.; Gautam, S.; Gupta, A.; Kumbhare, H.; Anshul, A.; Kumar, R.. Understanding COVID-19 transmission through Bayesian probabilistic modeling and GIS-based Voronoi approach: a policy perspective. Environment, Development and Sustainability 2021, 23(4), 5846-5864. https://doi.org/10.1007/s10668-020-00849-0
75. Clark, S.N.; Kulka, R.; Buteau, S.; Lavigne, E.; Zhang, J.J.; Riel-Roberge, C.; Smargiassi, A.; Weichenthal, S.; Van Ryswyk, K.. High-resolution spatial and spatiotemporal modelling of air pollution using fixed site and mobile monitoring in a Canadian city. Environmental Pollution 2024, 356. https://doi.org/10.1016/j.envpol.2024.124353
76. Moazeni, M.; Maracy, M.R.; Dehdashti, B.; Ebrahimi, A.. Spatiotemporal analysis of COVID-19, air pollution, climate, and meteorological conditions in a metropolitan region of Iran. Environmental Science and Pollution Research 2022, 29(17), 24911-24924. https://doi.org/10.1007/s11356-021-17535-x
77. Jasim, I.A.; Fileeh, M.K.; Ebrahhem, M.A.; Al-Maliki, L.A.; Al-Mamoori, S.K.; Al-Ansari, N.. Geographically weighted regression model for physical, social, and economic factors affecting the COVID-19 pandemic spreading. Environmental Science and Pollution Research 2022, 29(34), 51507-51520. https://doi.org/10.1007/s11356-022-18564-w
78. Medema, G.; Heijnen, L.; Elsinga, G.; Italiaander, R.; Brouwer, A.. Presence of SARS-Coronavirus-2 RNA in Sewage and Correlation with Reported COVID-19 Prevalence in the Early Stage of the Epidemic in the Netherlands. Environmental Science and Technology Letters 2020, 7(7), 511-516. https://doi.org/10.1021/acs.estlett.0c00357
79. Andrade, L.A.; Gomes, D.S.; Lima, S.V.; Duque, A.M.; Melo, M.S.; Góes, M.A.; Ribeiro, C.J.; Peixoto, M.V.; Souza, C.D.; Santos, A.D.. COVID-19 mortality in an area of northeast Brazil: Epidemiological characteristics and prospective spatiotemporal modelling. Epidemiology and Infection 2020, 148. https://doi.org/10.1017/S0950268820002915
80. Witteveen-Freidl, G.; Lauenborg Moller, K.; Voldstedlund, M.; Gubbels, S.; Abushalleeh, N.; Agger, S.; Bindslev, N.; Bjerre, K.D.; Valentiner-Branth, P.; Chaine, M.; Drotner, S.; Emborg, H.D.; Espenhain, L.; Galle, M.; Grau, J.; Hallundbaek, L.; Irshad, I.; Jacobsen, L.H.; Kovacs, D.; Krause, T.G.; Suwalski, I.; Kähler, J.; Lam, J.; Martin-Bertelsen, T.; Menzinger, M.; Mollerup, J.E.; Moustse…
81. Gomes, D.S.; Andrade, L.A.; Ribeiro, C.J.; Peixoto, M.V.; Lima, S.V.; Duque, A.M.; Cirilo, T.M.; Góes, M.A.; Lima, A.G.; Santos, M.B.; Araújo, K.C.; Santos, A.D.. Risk clusters of COVID-19 transmission in northeastern Brazil: Prospective space-time modelling. Epidemiology and Infection 2020, 148. https://doi.org/10.1017/S0950268820001843
82. Wang, H.; Varol, T.; Gültzow, T.; Zimmermann, H.M.; Ruiter, R.A.; Jonas, K.J.. Spatio-temporal distributions of COVID-19 vaccine doses uptake in the Netherlands: A Bayesian ecological modelling analysis. Epidemiology and Infection 2024, 152. https://doi.org/10.1017/S0950268824001249
83. Mellor, J.; Overton, C.E.; Fyles, M.; Chawner, L.; Baxter, J.; Baird, T.; Ward, T.. Understanding the leading indicators of hospital admissions from COVID-19 across successive waves in the UK. Epidemiology and Infection 2023, 151. https://doi.org/10.1017/S0950268823001449
84. Elson, R.; Davies, T.M.; Lake, I.R.; Vivancos, R.; Blomquist, P.B.; Charlett, A.; Dabrera, G.. The spatio-temporal distribution of COVID-19 infection in England between January and June 2020. Epidemiology and Infection 2021, 149. https://doi.org/10.1017/S0950268821000534
85. Kennedy, B.; Varotsis, G.; Hammar, U.; Nguyen, D.; Carrasquilla, G.D.; van Zoest, V.; Kristiansson, R.S.; Fitipaldi, H.; Dekkers, K.F.; Daivadanam, M.; Martinell, M.; Björk, J.; Fall, T.. Sociodemographic characteristics and COVID-19 testing rates: spatiotemporal patterns and impact of test accessibility in Sweden. European Journal of Public Health 2024, 34(1), 14-21. https://doi.org/10.1093/…
86. Batrancea, L.M.; Koç, D.A.; Akgüller, Ö.; Balcı, M.A.; Nichita, A.. A Comparative Study of COVID-19 Dynamics in Major Turkish Cities Using Fractional Advection–Diffusion–Reaction Equations. Fractal and Fractional 2025, 9(4). https://doi.org/10.3390/fractalfract9040201
87. Man, W.; Sun, J.; Wei, X.. Analysis of the Spatiotemporal Variations and Influencing Factors of COVID-19 in Various Cities in East China: Bayesian Spatio-Temporal Model. Frontiers in Artificial Intelligence and Applications 2024, 382, 1001-1008. https://doi.org/10.3233/FAIA231402
88. Potgieter, A.; Fabris-Rotelli, I.N.; Kimmie, Z.; Dudeni-Tlhone, N.; Holloway, J.P.; Janse van Rensburg, C.; Thiede, R.N.; Debba, P.; Manjoo-Docrat, R.; Abdelatif, N.; Khuluse-Makhanya, S.. Modelling Representative Population Mobility for COVID-19 Spatial Transmission in South Africa. Frontiers in Big Data 2021, 4. https://doi.org/10.3389/fdata.2021.718351
89. da Silva, C.C.; de Lima, C.L.; da Silva, A.C.G.; Silva, E.L.; Marques, G.S.; de Araújo, L.J.B.; Albuquerque Júnior, L.A.; de Souza, S.B.J.; de Santana, M.A.; Gomes, J.C.; Barbosa, V.A.D.F.; Musah, A.; Kostkova, P.; dos Santos, W.P.; da Silva Filho, A.G.. Covid-19 Dynamic Monitoring and Real-Time Spatio-Temporal Forecasting. Frontiers in Public Health 2021, 9. https://doi.org/10.3389/fpubh.202…
90. Silva, M.; Viana, C.M.; Betco, I.; Nogueira, P.; Roquette, R.; Rocha, J.. Spatiotemporal dynamics of epidemiology diseases: mobility based risk and short-term prediction modeling of COVID-19. Frontiers in Public Health 2024, 12. https://doi.org/10.3389/fpubh.2024.1359167
91. Chen, B.; Chen, R.; Zhao, L.; Ren, Y.; Zhang, L.; Zhao, Y.; Lian, X.; Yan, W.; Gao, S.. High-resolution short-term prediction of the COVID-19 epidemic based on spatial-temporal model modified by historical meteorological data. Fundamental Research 2024, 4(3), 527-539. https://doi.org/10.1016/j.fmre.2024.02.006
92. Garvin, M.R.; T. Prates, E.; Pavicic, M.; Jones, P.; Amos, B.K.; Geiger, A.; Shah, M.B.; Streich, J.; Felipe Machado Gazolla, J.G.; Kainer, D.; Cliff, A.; Romero, J.; Keith, N.; Brown, J.B.; Jacobson, D.. Potentially adaptive SARS-CoV-2 mutations discovered with novel spatiotemporal and explainable AI models. Genome Biology 2020, 21(1). https://doi.org/10.1186/s13059-020-02191-0
93. Griffith, D.; Li, B.. Spatial-temporal modeling of initial COVID-19 diffusion: The cases of the Chinese Mainland and Conterminous United States. Geo-Spatial Information Science 2021, 24(3), 340-362. https://doi.org/10.1080/10095020.2021.1937338
94. Yalcin, M.. Mapping the global spatio-temporal dynamics of COVID-19 outbreak using cartograms during the first 150 days of the pandemic. Geocarto International 2022, 37(13), 3791-3800. https://doi.org/10.1080/10106049.2020.1844310
95. Paez, A.; Lopez, F.A.; Menezes, T.; Cavalcanti, R.; Pitta, M.G.D.R.. A Spatio-Temporal Analysis of the Environmental Correlates of COVID-19 Incidence in Spain. Geographical Analysis 2021, 53(3), 397-421. https://doi.org/10.1111/gean.12241
96. Ofir, A.; Zohar, M.. Spatiotemporal Diffusion Patterns Associated with COVID-19 in the Tel Aviv-Jaffa and Haifa (Israel) Metropolitan Regions. Geographies 2025, 5(1). https://doi.org/10.3390/geographies5010014
97. Zhou, C.; Su, F.; Pei, T.; Zhang, A.; Du, Y.; Luo, B.; Cao, Z.; Wang, J.; Yuan, W.; Zhu, Y.; Song, C.; Chen, J.; Xu, J.; Li, F.; Ma, T.; Jiang, L.; Yan, F.; Yi, J.; Hu, Y.; Liao, Y.; Xiao, H.. COVID-19: Challenges to GIS with Big Data. Geography and Sustainability 2020, 1(1), 77-87. https://doi.org/10.1016/j.geosus.2020.03.005
98. Johnson, D.P.; Ravi, N.; Braneon, C.V.. Spatiotemporal Associations Between Social Vulnerability, Environmental Measurements, and COVID-19 in the Conterminous United States. GeoHealth 2021, 5(8). https://doi.org/10.1029/2021GH000423
99. Chen, Y.; Chen, M.; Huang, B.; Wu, C.; Shi, W.. Modeling the Spatiotemporal Association Between COVID-19 Transmission and Population Mobility Using Geographically and Temporally Weighted Regression. GeoHealth 2021, 5(5). https://doi.org/10.1029/2021GH000402
100. Wu, C.; Zhou, M.; Liu, P.; Yang, M.. Analyzing COVID-19 Using Multisource Data: An Integrated Approach of Visualization, Spatial Regression, and Machine Learning. GeoHealth 2021, 5(8). https://doi.org/10.1029/2021GH000439
101. Leveau, C.M.; Aouissi, H.A.; Kebaili, F.K.. Spatial diffusion of COVID-19 in Algeria during the third wave. GeoJournal 2023, 88(1), 1175-1180. https://doi.org/10.1007/s10708-022-10608-5
102. Kalla, M.I.; Lahmar, B.; Geullouh, S.; Kalla, M.. Health geo-governance to assess the vulnerability of Batna, Algeria to COVID-19: the role of GIS in the fight against a pandemic. GeoJournal 2022, 87(5), 3607-3620. https://doi.org/10.1007/s10708-021-10449-8
103. Nasiri, R.; Akbarpour, S.; Zali, A.; Khodakarami, N.; Boochani, M.; Noory, A.; Soori, H.. Spatio-temporal analysis of COVID-19 incidence rate using GIS: a case study—Tehran metropolitan, Iran. GeoJournal 2022, 87(4), 3291-3305. https://doi.org/10.1007/s10708-021-10438-x
104. Kawalerowicz, J.; Cederström, A.; Andersson, E.; Malmberg, B.. COVID-19 in the neighbourhood: the socio-spatial selectivity of severe COVID-19 cases in Sweden, March 2020–June 2021. GeoJournal 2023, 88(6), 5757-5773. https://doi.org/10.1007/s10708-023-10939-x
105. Ye, L.; Hu, L.. Spatiotemporal distribution and trend of COVID-19 in the Yangtze river Delta region of the People’s Republic of China. Geospatial Health 2020, 15(1). https://doi.org/10.4081/gh.2020.889
106. Syetiawan, A.; Harimurti, M.; Prihanto, Y.. A spatiotemporal analysis of COVID-19 transmission in Jakarta, Indonesia for pandemic decision support. Geospatial Health 2022, 17(s1). https://doi.org/10.4081/gh.2022.1042
107. Zhang, Y.; Deng, Z.; Supriyadi, A.; Song, R.; Wang, T.. Spatiotemporal spread characteristics and influencing factors of COVID-19 cases: Based on big data of population migration in China. Growth and Change 2022, 53(4), 1694-1715. https://doi.org/10.1111/grow.12604
108. Cuadros, D.F.; Xiao, Y.; Mukandavire, Z.; Correa-Agudelo, E.; Hernández, A.; Kim, H.; MacKinnon, N.J.. Spatiotemporal transmission dynamics of the COVID-19 pandemic and its impact on critical healthcare capacity. Health and Place 2020, 64. https://doi.org/10.1016/j.healthplace.2020.102404
109. Ahasan, R.; Hossain, M.M.. Leveraging GIS and spatial analysis for informed decision-making in COVID-19 pandemic. Health Policy and Technology 2021, 10(1), 7-9. https://doi.org/10.1016/j.hlpt.2020.11.009
110. Zhu, M.; Kleepbua, J.; Guan, Z.; Chew, S.P.; Tan, J.W.; Shen, J.; Latthitham, N.; Hu, J.; Law, J.X.; Li, L.. Early spatiotemporal patterns and population characteristics of the covid-19 pandemic in southeast asia. Healthcare (Switzerland) 2021, 9(9). https://doi.org/10.3390/healthcare9091220
111. Hernández-Flores, M.D.L.L.; Escobar-Sánchez, J.; Paredes-Zarco, J.E.; Kelly, G.A.F.; Carranza-Ramírez, L.. Prediction and potential spatially explicit spread of covid-19 in mexico’s megacity north periphery. Healthcare (Switzerland) 2020, 8(4). https://doi.org/10.3390/healthcare8040453
112. Almalki, A.; Gokaraju, B.; Acquaah, Y.; Turlapaty, A.. Regression Analysis for COVID-19 Infections and Deaths Based on Food Access and Health Issues. Healthcare (Switzerland) 2022, 10(2). https://doi.org/10.3390/healthcare10020324
113. Rahman, M.H.; Zafri, N.M.; Ashik, F.R.; Waliullah, M.; Khan, A.. Identification of risk factors contributing to COVID-19 incidence rates in Bangladesh: A GIS-based spatial modeling approach. Heliyon 2021, 7(2). https://doi.org/10.1016/j.heliyon.2021.e06260
114. Cortes-Ramirez, J.; Wilches-Vega, J.D.; Caicedo-Velasquez, B.; Paris-Pineda, O.M.; Sly, P.D.. Spatiotemporal hierarchical Bayesian analysis to identify factors associated with COVID-19 in suburban areas in Colombia. Heliyon 2024, 10(9). https://doi.org/10.1016/j.heliyon.2024.e30182
115. Wang, J.; Zhang, X.; Liu, W.; Li, P.. Spatiotemporal pattern evolution and influencing factors of online public opinion——Evidence from the early-stage of COVID-19 in China. Heliyon 2023, 9(9). https://doi.org/10.1016/j.heliyon.2023.e20080
116. Zhang, Y.; Li, Y.; Yang, B.; Zheng, X.; Chen, M.. Risk Assessment of COVID-19 Based on Multisource Data from a Geographical Viewpoint. IEEE Access 2020, 8, 125702-125713. https://doi.org/10.1109/ACCESS.2020.3004933
117. Karadayi, Y.; Aydin, M.N.; Öğrenci, A.S.. Unsupervised anomaly detection in multivariate spatio-temporal data using deep learning: Early detection of covid-19 outbreak in Italy. IEEE Access 2020, 8, 164155-164177. https://doi.org/10.1109/ACCESS.2020.3022366
118. Zhu, S.; Bukharin, A.; Xie, L.; Yamin, K.; Yang, S.; Keskinocak, P.; Xie, Y.. Early Detection of COVID-19 Hotspots Using Spatio-Temporal Data. IEEE Journal on Selected Topics in Signal Processing 2022, 16(2), 250-260. https://doi.org/10.1109/JSTSP.2022.3154972
119. La Gatta, V.; Moscato, V.; Postiglione, M.; Sperli, G.. An epidemiological neural network exploiting dynamic graph structured data applied to the COVID-19 outbreak. IEEE Transactions on Big Data 2021, 7(1), 45-55. https://doi.org/10.1109/TBDATA.2020.3032755
120. Kong, X.; Li, N.; Zhang, C.; Shen, G.; Ning, Z.; Qiu, T.. Multi-Feature Representation Based COVID-19 Risk Stage Evaluation With Transfer Learning. IEEE Transactions on Network Science and Engineering 2022, 9(3), 1359-1375. https://doi.org/10.1109/TNSE.2022.3142316
121. Geng, R.; Gao, Y.; Zhang, H.; Zu, J.. Analysis of the Spatio-Temporal Dynamics of COVID-19 in Massachusetts via Spectral Graph Wavelet Theory. IEEE Transactions on Signal and Information Processing over Networks 2022, 8, 670-683. https://doi.org/10.1109/TSIPN.2022.3193252
122. Sen, D.; Sen, D.. Use of a Modified SIRD Model to Analyze COVID-19 Data. Industrial and Engineering Chemistry Research 2021, 60(11), 4251-4260. https://doi.org/10.1021/acs.iecr.0c04754
123. Chintala, S.; Dutta, R.; Tadmor, D.. COVID-19 spatiotemporal research with workflow-based data analysis. Infection, Genetics and Evolution 2021, 88. https://doi.org/10.1016/j.meegid.2020.104701
124. Mahdizadeh Gharakhanlou, N.; Hooshangi, N.. Spatio-temporal simulation of the novel coronavirus (COVID-19) outbreak using the agent-based modeling approach (case study: Urmia, Iran). Informatics in Medicine Unlocked 2020, 20. https://doi.org/10.1016/j.imu.2020.100403
125. Yang, X.D.; Li, H.L.; Cao, Y.E.; Yang, X.D.;.; Li, H.L.;.; Cao, Y.E.. Influence of Meteorological Factors on the COVID-19 Transmission with Season and Geographic Location. Int. J. Environ. Res. Public Health 2021, 18, 484-484. https://doi.org/10.3390/ijerph
126. Poirier, M.J.; Morales Caceres, A.; Dykstra, T.E.; Dayrell Ferreira Sales, A.; Caiaffa, W.T.. Social epidemiology of urban COVID-19 inequalities in Latin America and Canada. International Journal for Equity in Health 2024, 23(1). https://doi.org/10.1186/s12939-024-02301-5
127. Ngoc, K.M.; Lee, M.. Forecasting COVID-19 confirmed cases in South Korea using Spatio-Temporal Graph Neural Networks. International Journal of Contents 2021, 17(3). https://doi.org/10.5392/IJoC.2021.17.3.001
128. Lucas, B.; Vahedi, B.; Karimzadeh, M.. A spatiotemporal machine learning approach to forecasting COVID-19 incidence at the county level in the USA. International Journal of Data Science and Analytics 2023, 15(3), 247-266. https://doi.org/10.1007/s41060-021-00295-9
129. Ravenda, F.; Cesarini, M.; Peluso, S.; Mira, A.. A probabilistic spatio-temporal neural network to forecast COVID-19 counts. International Journal of Data Science and Analytics 2025, 20(2), 1255-1262. https://doi.org/10.1007/s41060-024-00525-w
130. Pedro Cumbane, S.; Gidófalvi, G.. Spatio-temporal exposure risk estimation for COVID-19 using social network analysis and mobile phone data. International Journal of Data Science and Analytics 2025, 20(5), 4527-4547. https://doi.org/10.1007/s41060-025-00733-y
131. Yang, C.; Sha, D.; Liu, Q.; Li, Y.; Lan, H.; Guan, W.W.; Hu, T.; Li, Z.; Zhang, Z.; Thompson, J.H.; Wang, Z.; Wong, D.; Ruan, S.; Yu, M.; Richardson, D.; Zhang, L.; Hou, R.; Zhou, Y.; Zhong, C.; Tian, Y.; Beaini, F.; Carte, K.; Flynn, C.; Liu, W.; Pfoser, D.; Bao, S.; Li, M.; Zhang, H.; Liu, C.; Jiang, J.; Du, S.; Zhao, L.; Lu, M.; Li, L.; Zhou, H.; Ding, A.. Taking the pulse of COVID-19: a …
132. Zhou, X.; Zhang, Y.; Wang, W.; Sun, Y.. Spatial-temporal variation of economic resilience and its influencing factors under COVID-19: Evidence from Henan province, China. International Journal of Disaster Risk Reduction 2024, 105. https://doi.org/10.1016/j.ijdrr.2024.104357
133. Yang, Y.; Zhang, Y.; Zhang, X.; Cao, Y.; Zhang, J.. Spatial evolution patterns of public panic on Chinese social networks amidst the COVID-19 pandemic. International Journal of Disaster Risk Reduction 2022, 70. https://doi.org/10.1016/j.ijdrr.2021.102762
134. Mollalo, A.; Rivera, K.M.; Vahedi, B.. Artificial neural network modeling of novel coronavirus (COVID-19) incidence rates across the continental United States. International Journal of Environmental Research and Public Health 2020, 17(12), 1-13. https://doi.org/10.3390/ijerph17124204
135. Li, X.; Zhou, L.; Jia, T.; Peng, R.; Fu, X.; Zou, Y.. Associating COVID-19 severity with urban factors: A case study of Wuhan. International Journal of Environmental Research and Public Health 2020, 17(18), 1-20. https://doi.org/10.3390/ijerph17186712
136. Rui, R.; Tian, M.; Tang, M.L.; Ho, G.T.S.; Wu, C.H.. Analysis of the spread of COVID-19 in the USA with a spatio-temporal multivariate time series model. International Journal of Environmental Research and Public Health 2021, 18(2), 1-18. https://doi.org/10.3390/ijerph18020774
137. Yang, W.; Deng, M.; Li, C.; Huang, J.. Spatio-temporal patterns of the 2019-ncov epidemic at the county level in hubei province, china. International Journal of Environmental Research and Public Health 2020, 17(7). https://doi.org/10.3390/ijerph17072563
138. Liu, S.; Qin, Y.; Xie, Z.; Zhang, J.. The spatio-temporal characteristics and influencing factors of covid-19 spread in shenzhen, china—an analysis based on 417 cases. International Journal of Environmental Research and Public Health 2020, 17(20), 1-13. https://doi.org/10.3390/ijerph17207450
139. Yie, K.Y.; Chien, T.W.; Yeh, Y.T.; Chou, W.; Su, S.B.. Using social network analysis to identify spatiotemporal spread patterns of covid-19 around the world: Online dashboard development. International Journal of Environmental Research and Public Health 2021, 18(5), 1-15. https://doi.org/10.3390/ijerph18052461
140. Chen, Y.; Zhu, M.; Zhou, Q.; Qiao, Y.. Research on spatiotemporal differentiation and influence mechanism of urban resilience in China based on MGWR model. International Journal of Environmental Research and Public Health 2021, 18(3), 1-27. https://doi.org/10.3390/ijerph18031056
141. Li, D.; Chaudhary, H.; Zhang, Z.. Modeling spatiotemporal pattern of depressive symptoms caused by COVID-19 using social media data mining. International Journal of Environmental Research and Public Health 2020, 17(14), 1-23. https://doi.org/10.3390/ijerph17144988
142. Madden, J.M.; More, S.; Teljeur, C.; Gleeson, J.; Walsh, C.; McGrath, G.. Population mobility trends, deprivation index and the spatio-temporal spread of coronavirus disease 2019 in ireland. International Journal of Environmental Research and Public Health 2021, 18(12). https://doi.org/10.3390/ijerph18126285
143. Mollalo, A.; Tatar, M.. Spatial modeling of covid-19 vaccine hesitancy in the united states. International Journal of Environmental Research and Public Health 2021, 18(18). https://doi.org/10.3390/ijerph18189488
144. Hass, F.S.; Arsanjani, J.J.. The geography of the covid-19 pandemic: A data-driven approach to exploring geographical driving forces. International Journal of Environmental Research and Public Health 2021, 18(6), 1-19. https://doi.org/10.3390/ijerph18062803
145. Guzzi, P.H.; Tradigo, G.; Veltri, P.. Spatio-temporal resource mapping for intensive care units at regional level for COVID-19 emergency in Italy. International Journal of Environmental Research and Public Health 2020, 17(10). https://doi.org/10.3390/ijerph17103344
146. Perles, M.J.; Sortino, J.F.; Mérida, M.F.. The neighborhood contagion focus as a spatial unit for diagnosis and epidemiological action against COVID-19 contagion in urban spaces: A methodological proposal for its detection and delimitation. International Journal of Environmental Research and Public Health 2021, 18(6), 1-24. https://doi.org/10.3390/ijerph18063145
147. Zhang, S.; Wang, M.; Yang, Z.; Zhang, B.. A novel predictor for micro‐scale covid‐19 risk modeling: An empirical study from a spatiotemporal perspective. International Journal of Environmental Research and Public Health 2021, 18(24). https://doi.org/10.3390/ijerph182413294
148. Lym, Y.; Lym, H.; Kim, K.; Kim, K.J.. Spatiotemporal Associations between Local Safety Level Index and COVID-19 Infection Risks across Capital Regions in South Korea. International Journal of Environmental Research and Public Health 2022, 19(2). https://doi.org/10.3390/ijerph19020824
149. Yin, Z.; Huang, W.; Ying, S.; Tang, P.; Kang, Z.; Huang, K.. Measuring of the covid-19 based on time-geography. International Journal of Environmental Research and Public Health 2021, 18(19). https://doi.org/10.3390/ijerph181910313
150. Hafner, C.M.. The spread of the Covid-19 pandemic in time and space. International Journal of Environmental Research and Public Health 2020, 17(11). https://doi.org/10.3390/ijerph17113827
151. Cahyadi, M.N.; Handayani, H.H.; Warmadewanthi, I.D.; Rokhmana, C.A.; Sulistiawan, S.S.; Waloedjo, C.S.; Raharjo, A.B.; Endroyono; Atok, M.; Navisa, S.C.; Wulansari, M.; Jin, S.. Spatiotemporal Analysis for COVID-19 Delta Variant Using GIS-Based Air Parameter and Spatial Modeling. International Journal of Environmental Research and Public Health 2022, 19(3). https://doi.org/10.3390/ijerph1903…
152. Krzysztofowicz, S.; Osińska-Skotak, K.. The use of gis technology to optimize covid-19 vaccine distribution: A case study of the city of warsaw, poland. International Journal of Environmental Research and Public Health 2021, 18(11). https://doi.org/10.3390/ijerph18115636
153. Park, Y.M.; Kearney, G.D.; Wall, B.; Jones, K.; Howard, R.J.; Hylock, R.H.. Covid-19 deaths in the united states: Shifts in hot spots over the three phases of the pandemic and the spatiotemporally varying impact of pandemic vulnerability. International Journal of Environmental Research and Public Health 2021, 18(17). https://doi.org/10.3390/ijerph18178987
154. Gianquintieri, L.; Brovelli, M.A.; Pagliosa, A.; Dassi, G.; Brambilla, P.M.; Bonora, R.; Sechi, G.M.; Caiani, E.G.. Generating High-Granularity COVID-19 Territorial Early Alerts Using Emergency Medical Services and Machine Learning. International Journal of Environmental Research and Public Health 2022, 19(15). https://doi.org/10.3390/ijerph19159012
155. Congdon, P.. A Model for Highly Fluctuating Spatio-Temporal Infection Data, with Applications to the COVID Epidemic. International Journal of Environmental Research and Public Health 2022, 19(11). https://doi.org/10.3390/ijerph19116669
156. Hatami, F.; Chen, S.; Paul, R.; Thill, J.C.. Simulating and Forecasting the COVID-19 Spread in a U.S. Metropolitan Region with a Spatial SEIR Model. International Journal of Environmental Research and Public Health 2022, 19(23). https://doi.org/10.3390/ijerph192315771
157. Zhang, J.; Wu, X.; Edwin Chow, T.. Space-time cluster’s detection and geographical weighted regression analysis of covid-19 mortality on texas counties. International Journal of Environmental Research and Public Health 2021, 18(11). https://doi.org/10.3390/ijerph18115541
158. Lyu, M.; Liu, K.; Hall, R.W.. Spatial Interaction Analysis of Infectious Disease Import and Export between Regions. International Journal of Environmental Research and Public Health 2024, 21(5). https://doi.org/10.3390/ijerph21050643
159. Dong, T.; Dong, W.; Xu, Q.. Agent Simulation Model of COVID-19 Epidemic Agent-Based on GIS: A Case Study of Huangpu District, Shanghai. International Journal of Environmental Research and Public Health 2022, 19(16). https://doi.org/10.3390/ijerph191610242
160. Demertzis, K.; Tsiotas, D.; Magafas, L.. Modeling and forecasting the covid-19 temporal spread in Greece: An exploratory approach based on complex network defined splines. International Journal of Environmental Research and Public Health 2020, 17(13), 1-18. https://doi.org/10.3390/ijerph17134693
161. Kwon, H.; Koylu, C.. Revealing associations between spatial time series trends of COVID-19 incidence and human mobility: an analysis of bidirectionality and spatiotemporal heterogeneity. International Journal of Health Geographics 2023, 22(1). https://doi.org/10.1186/s12942-023-00357-0
162. Dellicour, S.; Linard, C.; Van Goethem, N.; Da Re, D.; Artois, J.; Bihin, J.; Schaus, P.; Massonnet, F.; Van Oyen, H.; Vanwambeke, S.O.; Speybroeck, N.; Gilbert, M.. Investigating the drivers of the spatio-temporal heterogeneity in COVID-19 hospital incidence—Belgium as a study case. International Journal of Health Geographics 2021, 20(1). https://doi.org/10.1186/s12942-021-00281-1
163. Alkhamis, M.A.; Al Youha, S.; Khajah, M.M.; Ben Haider, N.; Alhardan, S.; Nabeel, A.; Al Mazeedi, S.; Al-Sabah, S.K.. Spatiotemporal dynamics of the COVID-19 pandemic in the State of Kuwait. International Journal of Infectious Diseases 2020, 98, 153-160. https://doi.org/10.1016/j.ijid.2020.06.078
164. Kim, S.; Castro, M.C.. Spatiotemporal pattern of COVID-19 and government response in South Korea (as of May 31, 2020). International Journal of Infectious Diseases 2020, 98, 328-333. https://doi.org/10.1016/j.ijid.2020.07.004
165. Wang, Q.; Dong, W.; Yang, K.; Ren, Z.; Huang, D.; Zhang, P.; Wang, J.. Temporal and spatial analysis of COVID-19 transmission in China and its influencing factors. International Journal of Infectious Diseases 2021, 105, 675-685. https://doi.org/10.1016/j.ijid.2021.03.014
166. Fry, R.; Hollinghurst, J.; Stagg, H.R.; Thompson, D.A.; Fronterre, C.; Orton, C.; Lyons, R.A.; Ford, D.V.; Sheikh, A.; Diggle, P.J.. Real-time spatial health surveillance: Mapping the UK COVID-19 epidemic. International Journal of Medical Informatics 2021, 149. https://doi.org/10.1016/j.ijmedinf.2021.104400
167. Hasan, A.; Putri, E.R.; Susanto, H.; Nuraini, N.. Data-driven modeling and forecasting of COVID-19 outbreak for public policy making. ISA Transactions 2022, 124, 135-143. https://doi.org/10.1016/j.isatra.2021.01.028
168. Purwanto, P.; Utaya, S.; Handoyo, B.; Bachri, S.; Astuti, I.S.; Sastro, K.; Utomo, B.; Aldianto, Y.E.. Spatiotemporal analysis of COVID-19 spread with emerging hotspot analysis and space-time cube models in East Java, Indonesia. ISPRS International Journal of Geo-Information 2021, 10(3). https://doi.org/10.3390/ijgi10030133
169. Cao, W.; Dai, H.; Zhu, J.; Tian, Y.; Peng, F.. Analysis and evaluation of non-pharmaceutical interventions on prevention and control of covid-19: A case study of wuhan city. ISPRS International Journal of Geo-Information 2021, 10(7). https://doi.org/10.3390/ijgi10070480
170. Peng, Z.; Wang, R.; Liu, L.; Wu, H.. Exploring urban spatial features of COVID-19 transmission in Wuhan based on social media data. ISPRS International Journal of Geo-Information 2020, 9(6). https://doi.org/10.3390/ijgi9060402
171. Malarvizhi, A.S.; Liu, Q.; Sha, D.; Lan, H.; Yang, C.. An Open-Source Workflow for Spatiotemporal Studies with COVID-19 as an Example. ISPRS International Journal of Geo-Information 2022, 11(1). https://doi.org/10.3390/ijgi11010013
172. Sun, J.; Qi, J.; Yan, Z.; Li, Y.; Liang, J.; Wu, S.. Quantitative Study on American COVID-19 Epidemic Predictions and Scenario Simulations. ISPRS International Journal of Geo-Information 2024, 13(1). https://doi.org/10.3390/ijgi13010031
173. Castro, D.A.; Ford, A.. 3d agent-based model of pedestrian movements for simulating covid-19 transmission in university students. ISPRS International Journal of Geo-Information 2021, 10(8). https://doi.org/10.3390/ijgi10080509
174. Yang, M.; Chen, Z.; Zhou, M.; Liang, X.; Bai, Z.. The impact of COVID-19 on crime: A spatial temporal analysis in Chicago. ISPRS International Journal of Geo-Information 2021, 10(3). https://doi.org/10.3390/ijgi10030152
175. Zhang, Z.; Li, D.; Zhang, Z.; Duffield, N.. Mining Spatiotemporal Mobility Patterns Using Improved Deep Time Series Clustering. ISPRS International Journal of Geo-Information 2024, 13(11). https://doi.org/10.3390/ijgi13110374
176. He, Y.; Seminara, P.J.; Huang, X.; Yang, D.; Fang, F.; Song, C.. Geospatial Modeling of Health, Socioeconomic, Demographic, and Environmental Factors with COVID-19 Incidence Rate in Arkansas, US. ISPRS International Journal of Geo-Information 2023, 12(2). https://doi.org/10.3390/ijgi12020045
177. Werner, P.A.; Kęsik-Brodacka, M.; Nowak, K.; Olszewski, R.; Kaleta, M.; Liebers, D.T.. Modeling the Spatial and Temporal Spread of COVID-19 in Poland Based on a Spatial Interaction Model. ISPRS International Journal of Geo-Information 2022, 11(3). https://doi.org/10.3390/ijgi11030195
178. Huang, Z.. Spatiotemporal evolution patterns of the covid-19 pandemic using space-time aggregation and spatial statistics: A global perspective. ISPRS International Journal of Geo-Information 2021, 10(8). https://doi.org/10.3390/ijgi10080519
179. Liu, Y.; He, Z.; Zhou, X.. Space-Time variation and spatial differentiation of COVID-19 confirmed cases in Hubei Province based on extended GWR. ISPRS International Journal of Geo-Information 2020, 9(9). https://doi.org/10.3390/ijgi9090536
180. Huang, H.; Shi, H.; Zordan, M.; Lo, S.M.; Tsou, J.Y.. Investigating the Spatiotemporal Relationship between the Built Environment and COVID-19 Transmission. ISPRS International Journal of Geo-Information 2023, 12(10). https://doi.org/10.3390/ijgi12100390
181. Liu, L.; Hu, T.; Bao, S.; Wu, H.; Peng, Z.; Wang, R.. The spatiotemporal interaction effect of covid-19 transmission in the united states. ISPRS International Journal of Geo-Information 2021, 10(6). https://doi.org/10.3390/ijgi10060387
182. De Cos, O.; Castillo, V.; Cantarero, D.. Differencing the risk of reiterative spatial incidence of COVID-19 using space-time 3D bins of geocoded daily cases. ISPRS International Journal of Geo-Information 2021, 10(4). https://doi.org/10.3390/ijgi10040261
183. Zheng, A.; Wang, T.; Li, X.. Spatiotemporal characteristics and risk factors of the covid-19 pandemic in new york state: Implication of future policies. ISPRS International Journal of Geo-Information 2021, 10(9). https://doi.org/10.3390/ijgi10090627
184. Yu, H.; Li, J.; Bardin, S.; Gu, H.; Fan, C.. Spatiotemporal dynamic of covid-19 diffusion in china: A dynamic spatial autoregressive model analysis. ISPRS International Journal of Geo-Information 2021, 10(8). https://doi.org/10.3390/ijgi10080510
185. Wu, T.; Hu, B.; Luo, J.; Qi, S.. A Head/Tail Breaks-Based Approach to Characterizing Space-Time Risks of COVID-19 Epidemic in China’s Cities. ISPRS International Journal of Geo-Information 2023, 12(12). https://doi.org/10.3390/ijgi12120485
186. Shi, Q.; Herbert, C.; Ward, D.V.; Simin, K.; McCormick, B.A.; Ellison, R.T.; Zai, A.H.. COVID-19 Variant Surveillance and Social Determinants in Central Massachusetts: Development Study. JMIR Formative Research 2022, 6(6). https://doi.org/10.2196/37858
187. Wang, S.; Ding, S.; Xiong, L.. A new system for surveillance and digital contact tracing for COVID-19: Spatiotemporal reporting over network and GPS. JMIR mHealth and uHealth 2020, 8(6). https://doi.org/10.2196/19457
188. Bauer, C.; Zhang, K.; Li, W.; Bernson, D.; Dammann, O.; LaRochelle, M.R.; Stopka, T.J.. Small Area Forecasting of Opioid-Related Mortality: Bayesian Spatiotemporal Dynamic Modeling Approach. JMIR Public Health and Surveillance 2023, 9. https://doi.org/10.2196/41450
189. Rawat, S.; Deb, S.. A spatio-temporal statistical model to analyze COVID-19 spread in the USA. Journal of Applied Statistics 2023, 50(11-12), 2310-2329. https://doi.org/10.1080/02664763.2021.1970122
190. Fabris-Rotelli, I.; Holloway, J.; Kimmie, Z.; Archibald, S.; Debba, P.; Manjoo-Docrat, R.; Le Roux, A.; Dudeni-Tlhone, N.; Janse van Rensburg, C.; Thiede, R.; Abdelatif, N.; Makhanya, S.; Potgieter, A.. A Spatial SEIR Model for COVID-19 in South Africa. Journal of Data Science, Statistics, and Visualisation 2022, 2(7), 14-45. https://doi.org/10.52933/jdssv.v2i7.46
191. Chien, L.C.; Chen, L.W.; Lin, R.T.. Lagged meteorological impacts on COVID-19 incidence among high-risk counties in the United States—a spatiotemporal analysis. Journal of Exposure Science and Environmental Epidemiology 2022, 32(5), 774-781. https://doi.org/10.1038/s41370-021-00356-y
192. Mitze, T.; Kosfeld, R.. The propagation effect of commuting to work in the spatial transmission of COVID-19. Journal of Geographical Systems 2022, 24(1), 5-31. https://doi.org/10.1007/s10109-021-00349-3
193. Yuce, H.; Stauss, H.; Persad, A.. Use of Population-Weighted Density Index for Coronavirus Spread in the United States. Journal of Health Economics and Outcomes Research 2024, 11(2), 1-8. https://doi.org/10.36469/jheor.2024.117784
194. Huang, R.; Liu, M.; Ding, Y.. Spatial-temporal distribution of COVID-19 in China and its prediction: A data-driven modeling analysis. Journal of Infection in Developing Countries 2020, 14(3), 246-253. https://doi.org/10.3855/jidc.12585
195. Zeng, C.; Zhang, J.; Li, Z.; Sun, X.; Olatosi, B.; Weissman, S.; Li, X.. Spatial-temporal relationship between population mobility and COVID-19 outbreaks in south carolina: Time series forecasting analysis. Journal of Medical Internet Research 2021, 23(4). https://doi.org/10.2196/27045
196. Lynch, C.J.; Gore, R.. Short-range forecasting of COVID-19 during early onset at county, health district, and state geographic levels using seven methods: Comparative forecasting study. Journal of Medical Internet Research 2021, 23(3). https://doi.org/10.2196/24925
197. Hu, T.; Wang, S.; Luo, W.; Zhang, M.; Huang, X.; Yan, Y.; Liu, R.; Ly, K.; Kacker, V.; She, B.; Li, Z.. Revealing public opinion towards covid-19 vaccines with twitter data in the united states: Spatiotemporal perspective. Journal of Medical Internet Research 2021, 23(9). https://doi.org/10.2196/30854
198. Mo, C.; Tan, D.; Mai, T.; Bei, C.; Qin, J.; Pang, W.; Zhang, Z.. An analysis of spatiotemporal pattern for COIVD-19 in China based on space-time cube. Journal of Medical Virology 2020, 92(9), 1587-1595. https://doi.org/10.1002/jmv.25834
199. Hassaan, M.A.; Abdelwahab, R.G.; Elbarky, T.A.; Ghazy, R.M.. GIS-Based Analysis Framework to Identify the Determinants of COVID-19 Incidence and Fatality in Africa. Journal of Primary Care and Community Health 2021, 12. https://doi.org/10.1177/21501327211041208
200. Murorunkwere, J.L.; Mbanza, S.. Modern Statistical Methods for Infectious Diseases to Analyse Covid-19 Pandemic Data in Rwanda. Journal of Research Innovation and Implications in Education 2024, 80-91. https://doi.org/10.59765/vyrn5683yrw
201. Paul, R.; Arif, A.A.; Adeyemi, O.; Ghosh, S.; Han, D.. Progression of COVID-19 From Urban to Rural Areas in the United States: A Spatiotemporal Analysis of Prevalence Rates. Journal of Rural Health 2020, 36(4), 591-601. https://doi.org/10.1111/jrh.12486
202. Gao, J.; Sharma, R.; Qian, C.; Glass, L.M.; Spaeder, J.; Romberg, J.; Sun, J.; Xiao, C.. STAN: spatio-temporal attention network for pandemic prediction using real-world evidence. Journal of the American Medical Informatics Association 2021, 28(4), 733-743. https://doi.org/10.1093/jamia/ocaa322
203. Hamidi, S.; Sabouri, S.; Ewing, R.. Does Density Aggravate the COVID-19 Pandemic?: Early Findings and Lessons for Planners. Journal of the American Planning Association 2020, 86(4), 495-509. https://doi.org/10.1080/01944363.2020.1777891
204. Paul, S.K.; Jana, S.; Bhaumik, P.. A Multivariate Spatiotemporal Model of COVID-19 Epidemic Using Ensemble of ConvLSTM Networks. Journal of The Institution of Engineers (India): Series B 2021, 102(6), 1137-1142. https://doi.org/10.1007/s40031-020-00517-x
205. Di Loro, P.A.; Böhning, D.; Sahu, S.K.. A Bayesian spatio-temporal Poisson auto-regressive model for the disease infection rate: application to COVID-19 cases in England. Journal of the Royal Statistical Society. Series C: Applied Statistics 2025, 74(3), 551-575. https://doi.org/10.1093/jrsssc/qlae067
206. Dong, Z.; Zhu, S.; Xie, Y.; Mateu, J.; Rodríguez-Cortés, F.J.. Non-stationary spatio-temporal point process modeling for high-resolution COVID-19 data. Journal of the Royal Statistical Society. Series C: Applied Statistics 2023, 72(2), 368-386. https://doi.org/10.1093/jrsssc/qlad013
207. Zhong, H.; Wang, K.; Wang, W.. Spatiotemporal pattern recognition and dynamical analysis of COVID-19 in Shanghai, China. Journal of Theoretical Biology 2022, 554. https://doi.org/10.1016/j.jtbi.2022.111279
208. Yang, Z.; Zeng, Z.; Wang, K.; Wong, S.S.; Liang, W.; Zanin, M.; Liu, P.; Cao, X.; Gao, Z.; Mai, Z.; Liang, J.; Liu, X.; Li, S.; Li, Y.; Ye, F.; Guan, W.; Yang, Y.; Li, F.; Luo, S.; Xie, Y.; Liu, B.; Wang, Z.; Zhang, S.; Wang, Y.; Zhong, N.; He, J.. Modified SEIR and AI prediction of the epidemics trend of COVID-19 in China under public health interventions. Journal of Thoracic Disease 2020, …
209. Mullineaux, J.D.; Leurent, B.; Jendoubi, T.. A Bayesian spatio-temporal study of the association between meteorological factors and the spread of COVID-19. Journal of Translational Medicine 2023, 21(1). https://doi.org/10.1186/s12967-023-04436-5
210. Kang, T.; Jiang, Y.; Yang, C.; She, Y.; Jiang, Z.; Li, Z.. Spatial Spillover Effects of Urban Gray–Green Space Form on COVID-19 Pandemic in China. Land 2025, 14(4). https://doi.org/10.3390/land14040896
211. Liu, D.; Zheng, X.; Zhang, L.. Simulation of spatiotemporal relationship between covid-19 propagation and regional economic development in China. Land 2021, 10(6). https://doi.org/10.3390/land10060599
212. Deng, H.; Liu, K.. Spatiotemporal Evolution of Urban Resilience and Spatial Spillover Effects in Guangdong Province, China. Land 2023, 12(9). https://doi.org/10.3390/land12091800
213. Whata, A.; Chimedza, C.. A Machine Learning Evaluation of the Effects of South Africa’s COVID-19 Lockdown Measures on Population Mobility. Machine Learning and Knowledge Extraction 2021, 3(2), 481-506. https://doi.org/10.3390/make3020025
214. Wang, L.; Xu, T.; Stoecker, T.; Stoecker, H.; Jiang, Y.; Zhou, K.. Machine learning spatio-temporal epidemiological model to evaluate Germany-county-level COVID-19 risk. Machine Learning: Science and Technology 2021, 2(3). https://doi.org/10.1088/2632-2153/ac0314
215. Aràndiga, F.; Baeza, A.; Cordero-Carrión, I.; Donat, R.; Martí, M.C.; Mulet, P.; Yáñez, D.F.. A spatial-temporal model for the evolution of the COVID-19 pandemic in spain including mobility. Mathematics 2020, 8(10), 1-19. https://doi.org/10.3390/math8101677
216. Corpas-Burgos, F.; Martinez-Beneito, M.A.. An autoregressive disease mapping model for spatio-temporal forecasting. Mathematics 2021, 9(4), 1-17. https://doi.org/10.3390/math9040384
217. Topîrceanu, A.. On the Impact of Quarantine Policies and Recurrence Rate in Epidemic Spreading Using a Spatial Agent-Based Model. Mathematics 2023, 11(6). https://doi.org/10.3390/math11061336
218. Alvo, M.; Mu, J.. COVID-19 Data Analysis Using Bayesian Models and Nonparametric Geostatistical Models. Mathematics 2023, 11(6). https://doi.org/10.3390/math11061359
219. D’angelo, N.; Abbruzzo, A.; Adelfio, G.. Spatio-temporal spread pattern of covid-19 in italy. Mathematics 2021, 9(19). https://doi.org/10.3390/math9192454
220. Muñoz-Organero, M.. Using Traffic Sensors in Smart Cities to Enhance a Spatio-Temporal Deep Learning Model for COVID-19 Forecasting. Mathematics 2023, 11(18). https://doi.org/10.3390/math11183904
221. Ponjavić, M.; Karabegović, A.; Ferhatbegović, E.; Tahirović, E.; Uzunović, S.; Travar, M.; Pilav, A.; Mulić, M.; Karakaš, S.; Avdić, N.; Mulabdić, Z.; Pavić, G.; Bičo, M.; Vasilj, I.; Mamić, D.; Hukić, M.. Spatio-temporal data visualization for monitoring of control measures in the prevention of the spread of COVID-19 in Bosnia and Herzegovina. Medicinski Glasnik 2020, 17(2), 1-10. https://d…
222. Isazade, V.; Qasimi, A.B.; Dong, P.; Kaplan, G.; Isazade, E.. Integration of Moran’s I, geographically weighted regression (GWR), and ordinary least square (OLS) models in spatiotemporal modeling of COVID-19 outbreak in Qom and Mazandaran Provinces, Iran. Modeling Earth Systems and Environment 2023, 9(4), 3923-3937. https://doi.org/10.1007/s40808-023-01729-y
223. Rahman, M.R.; Islam, A.H.; Islam, M.N.. Geospatial modelling on the spread and dynamics of 154 day outbreak of the novel coronavirus (COVID-19) pandemic in Bangladesh towards vulnerability zoning and management approaches. Modeling Earth Systems and Environment 2021, 7(3), 2059-2087. https://doi.org/10.1007/s40808-020-00962-z
224. Roy, S.; Bhunia, G.S.; Shit, P.K.. Spatial prediction of COVID-19 epidemic using ARIMA techniques in India. Modeling Earth Systems and Environment 2021, 7(2), 1385-1391. https://doi.org/10.1007/s40808-020-00890-y
225. Chiara, M.; Horner, D.S.; Gissi, C.; Pesole, G.. Comparative genomics reveals early emergence and biased spatiotemporal distribution of SARS-CoV-2. Molecular Biology and Evolution 2021, 38(6), 2547-2565. https://doi.org/10.1093/molbev/msab049
226. Jia, J.S.; Lu, X.; Yuan, Y.; Xu, G.; Jia, J.; Christakis, N.A.. Population flow drives spatio-temporal distribution of COVID-19 in China. Nature 2020, 582(7812), 389-394. https://doi.org/10.1038/s41586-020-2284-y
227. Peccia, J.; Zulli, A.; Brackney, D.E.; Grubaugh, N.D.; Kaplan, E.H.; Casanovas-Massana, A.; Ko, A.I.; Malik, A.A.; Wang, D.; Wang, M.; Warren, J.L.; Weinberger, D.M.; Arnold, W.; Omer, S.B.. Measurement of SARS-CoV-2 RNA in wastewater tracks community infection dynamics. Nature Biotechnology 2020, 38(10), 1164-1167. https://doi.org/10.1038/s41587-020-0684-z
228. Pouwels, K.B.; Eyre, D.W.; House, T.; Aspey, B.; Matthews, P.C.; Stoesser, N.; Newton, J.N.; Diamond, I.; Studley, R.; Taylor, N.G.; Bell, J.I.; Farrar, J.; Kolenchery, J.; Marsden, B.D.; Hoosdally, S.; Jones, E.Y.; Stuart, D.I.; Crook, D.W.; Peto, T.E.; Walker, A.S.; Wei, J.; Pritchard, E.; Vihta, K.D.; Doherty, G.; Kavanagh, J.; Chau, K.K.; Hatch, S.B.; Ebner, D.; Ferreira, L.M.; Christott…
229. Vahedi, B.; Karimzadeh, M.; Zoraghein, H.. Spatiotemporal prediction of COVID-19 cases using inter- and intra-county proxies of human interactions. Nature Communications 2021, 12(1). https://doi.org/10.1038/s41467-021-26742-6
230. Gao, J.; Heintz, J.; Mack, C.; Glass, L.; Cross, A.; Sun, J.. Evidence-driven spatiotemporal COVID-19 hospitalization prediction with Ising dynamics. Nature Communications 2023, 14(1). https://doi.org/10.1038/s41467-023-38756-3
231. Ward, T.; Johnsen, A.; Ng, S.; Chollet, F.. Forecasting SARS-CoV-2 transmission and clinical risk at small spatial scales by the application of machine learning architectures to syndromic surveillance data. Nature Machine Intelligence 2022, 4(10), 814-827. https://doi.org/10.1038/s42256-022-00538-9
232. Brizzi, A.; Whittaker, C.; Servo, L.M.; Hawryluk, I.; Prete, C.A.; de Souza, W.M.; Aguiar, R.S.; Araujo, L.J.; Bastos, L.S.; Blenkinsop, A.; Buss, L.F.; Candido, D.; Castro, M.C.; Costa, S.F.; Croda, J.; de Souza Santos, A.A.; Dye, C.; Flaxman, S.; Fonseca, P.L.; Geddes, V.E.; Gutierrez, B.; Lemey, P.; Levin, A.S.; Mellan, T.; Bonfim, D.M.; Miscouridou, X.; Mishra, S.; Monod, M.; Moreira, F.…
233. Jewell, S.; Futoma, J.; Hannah, L.; Miller, A.C.; Foti, N.J.; Fox, E.B.. It’s complicated: characterizing the time-varying relationship between cell phone mobility and COVID-19 spread in the US. npj Digital Medicine 2021, 4(1). https://doi.org/10.1038/s41746-021-00523-3
234. Ngwira, A.; Kumwenda, F.; Munthali, E.C.; Nkolokosa, D.. Spatial temporal distribution of COVID-19 risk during the early phase of the pandemic in Malawi. PeerJ 2021, 9. https://doi.org/10.7717/peerj.11003
235. Lope, D.J.; Demirhan, H.. Spatiotemporal Bayesian estimation of the number of under-reported COVID-19 cases in Victoria Australia. PeerJ 2022, 10. https://doi.org/10.7717/peerj.14184
236. Mas, J.F.; Pérez-Vega, A.. Spatiotemporal patterns of the COVID-19 epidemic in Mexico at the municipality level. PeerJ 2021, 9, e12685-e12685. https://doi.org/10.7717/peerj.12685
237. Lemaitre, J.C.; Pasetto, D.; Zanon, M.; Bertuzzo, E.; Mari, L.; Miccoli, S.; Casagrandi, R.; Gatto, M.; Rinaldo, A.. Optimal control of the spatial allocation of COVID-19 vaccines: Italy as a case study. PLoS Computational Biology 2022, 18(7). https://doi.org/10.1371/journal.pcbi.1010237
238. Wang, X.; Jin, Z.. Multi-region infectious disease prediction modeling based on spatio-temporal graph neural network and the dynamic model. PLoS Computational Biology 2025, 21(1). https://doi.org/10.1371/journal.pcbi.1012738
239. Engebretsen, S.; Palomares, A.D.L.; Rø, G.; Kristoffersen, A.B.; Lindstrøm, J.C.; Engø-Monsen, K.; Kamineni, M.; Chan, L.Y.H.; Dale, Ø.; Midtbø, J.E.; Stenerud, K.L.; Di Ruscio, F.; White, R.; Frigessi, A.; de Blasio, B.F.. A real-time regional model for COVID-19: Probabilistic situational awareness and forecasting. PLoS Computational Biology 2023, 19(1). https://doi.org/10.1371/journal.pcbi…
240. Tariq, A.; Chakhaia, T.; Dahal, S.; Ewing, A.; Hua, X.; Ofori, S.K.; Prince, O.; Salindri, A.D.; Adeniyi, A.E.; Banda, J.M.; Skums, P.; Luo, R.; Lara-Díaz, L.Y.; Bürger, R.; Fung, I.C.H.; Shim, E.; Kirpich, A.; Srivastava, A.; Chowell, G.. An investigation of spatial-temporal patterns and predictions of the coronavirus 2019 pandemic in Colombia, 2020–2021. PLoS Neglected Tropical Diseases 20…
241. Sha, D.; Miao, X.; Lan, H.; Stewart, K.; Ruan, S.; Tian, Y.; Tian, Y.; Yang, C.. Spatiotemporal analysis of medical resource deficiencies in the U.S. Under COVID-19 pandemic. PLoS ONE 2020, 15(10 October). https://doi.org/10.1371/journal.pone.0240348
242. Rotejanaprasert, C.; Lawpoolsri, S.; Pan-Ngum, W.; Maude, R.J.. Preliminary estimation of temporal and spatiotemporal dynamic measures of COVID- 19 transmission in Thailand. PLoS ONE 2020, 15(9 September). https://doi.org/10.1371/journal.pone.0239645
243. Tsori, Y.; Granek, R.. Spatio-temporal spread of COVID-19: Comparison of the inhomogeneous SEPIR model and data from South Carolina. PLoS ONE 2022, 17(6 June). https://doi.org/10.1371/journal.pone.0268995
244. Tsori, Y.; Granek, R.. Epidemiological model for the inhomogeneous spatial spreading of COVID-19 and other diseases. PLoS ONE 2021, 16(2 February 2021). https://doi.org/10.1371/journal.pone.0246056
245. Awwad, F.A.; Mohamoud, M.A.; Abonazel, M.R.. Estimating COVID-19 cases in Makkah region of Saudi Arabia: Space-time ARIMA modeling. PLoS ONE 2021, 16(4 April). https://doi.org/10.1371/journal.pone.0250149
246. Liu, P.; Zheng, Y.. Heavy-tailed distributions of confirmed COVID-19 cases and deaths in spatiotemporal space. PLoS ONE 2023, 18(11 November). https://doi.org/10.1371/journal.pone.0294445
247. Zhu, X.; Zhang, Y.; Ying, H.; Chi, H.; Sun, G.; Zeng, L.. Modeling epidemic dynamics using Graph Attention based Spatial Temporal networks. PLoS ONE 2024, 19(7). https://doi.org/10.1371/journal.pone.0307159
248. Feng, Y.; Li, Q.; Tong, X.; Wang, R.; Zhai, S.; Gao, C.; Lei, Z.; Chen, S.; Zhou, Y.; Wang, J.; Yan, X.; Xie, H.; Chen, P.; Liu, S.; Xv, X.; Liu, S.; Jin, Y.; Wang, C.; Hong, Z.; Luan, K.; Wei, C.; Xu, J.; Jiang, H.; Xiao, C.; Guo, Y.. Spatiotemporal spread pattern of the COVID-19 cases in China. PLoS ONE 2020, 15(12 December). https://doi.org/10.1371/journal.pone.0244351
249. Cocucci, T.J.; Pulido, M.; Aparicio, J.P.; Ruíz, J.; Simoy, M.I.; Rosa, S.. Inference in epidemiological agent-based models using ensemble-based data assimilation. PLoS ONE 2022, 17(3 March). https://doi.org/10.1371/journal.pone.0264892
250. Lawson, A.B.; Kim, J.. Space-time covid-19 Bayesian SIR modeling in South Carolina. PLoS ONE 2021, 16(3 March). https://doi.org/10.1371/journal.pone.0242777
251. Barket, S.E.; Karim, R.R.; Ar Salan, S.S.. Bayesian spatio-temporal disease mapping of COVID-19 cases in Bangladesh. PLoS ONE 2025, 20(2 February). https://doi.org/10.1371/journal.pone.0316621
252. Habershon, S.; Nenoff, K.; Kraemer, G.; Schüler, L.; Zozmann, H.; Calabrese, J.M.; Attinger, S.; Mahecha, M.D.. The spatiotemporal dynamics of COVID-19 in Europe: time-series clustering maps 5 distinct trajectories to spatial patterns. Population Health Metrics 2025, 23(1). https://doi.org/10.1186/s12963-025-00405-w
253. Saavedra, P.; Santana, A.; Bello, L.; Pacheco, J.M.; Sanjuán, E.. A Bayesian spatio-temporal analysis of mortality rates in Spain: application to the COVID-19 2020 outbreak. Population Health Metrics 2021, 19(1). https://doi.org/10.1186/s12963-021-00259-y
254. Wang, Z.; Aydin, O.. Sensitivity Analysis for COVID-19 Epidemiological Models within a Geographic Framework. Proceedings of the 1st ACM SIGSPATIAL International Workshop on Modeling and Understanding the Spread of COVID-19, COVID-19 2020 2020, 11-14. https://doi.org/10.1145/3423459.3430755
255. Pechlivanoglou, T.; Alix, G.; Yanin, N.; Li, J.; Heidari, F.; Papagelis, M.. Microscopic modeling of spatiotemporal epidemic dynamics. Proceedings of the 3rd ACM SIGSPATIAL International Workshop on Spatial Computing for Epidemiology, SpatialEpi 2022 2022, 11-21. https://doi.org/10.1145/3557995.3566116
256. Bertozzi, A.L.; Franco, E.; Mohler, G.; Short, M.B.; Sledge, D.. The challenges of modeling and forecasting the spread of COVID-19. Proceedings of the National Academy of Sciences of the United States of America 2020, 117(29), 16732-16738. https://doi.org/10.1073/pnas.2006520117
257. Jin, B.; Ji, J.; Yang, W.; Yao, Z.; Huang, D.; Xu, C.. Analysis on the spatio-temporal characteristics of COVID-19 in mainland China. Process Safety and Environmental Protection 2021, 152, 291-303. https://doi.org/10.1016/j.psep.2021.06.004
258. Dehghan Shabani, Z.; Shahnazi, R.. Spatial distribution dynamics and prediction of COVID-19 in Asian countries: spatial Markov chain approach. Regional Science Policy and Practice 2020, 12(6), 1005-1025. https://doi.org/10.1111/rsp3.12372
259. Ghosh, P.; Cartone, A.. A Spatio-temporal analysis of COVID-19 outbreak in Italy. Regional Science Policy and Practice 2020, 12(6), 1047-1062. https://doi.org/10.1111/rsp3.12376
260. Bag, R.; Ghosh, M.; Biswas, B.; Chatterjee, M.. Understanding the spatio-temporal pattern of COVID-19 outbreak in India using GIS and India's response in managing the pandemic. Regional Science Policy and Practice 2020, 12(6), 1063-1103. https://doi.org/10.1111/rsp3.12359
261. Bourdin, S.; Jeanne, L.; Nadou, F.; Noiret, G.. Does lockdown work? A spatial analysis of the spread and concentration of Covid-19 in Italy. Regional Studies 2021, 55(7), 1182-1193. https://doi.org/10.1080/00343404.2021.1887471
262. Temenos, A.; Tzortzis, I.N.; Kaselimi, M.; Rallis, I.; Doulamis, A.; Doulamis, N.. Novel Insights in Spatial Epidemiology Utilizing Explainable AI (XAI) and Remote Sensing. Remote Sensing 2022, 14(13). https://doi.org/10.3390/rs14133074
263. Qin, K.; Wang, Z.; Dai, S.; Li, Y.; Li, M.; Li, C.; Qiu, G.; Shi, Y.; Yin, C.; Yang, S.; Jia, P.. Spatiotemporal Patterns of Air Pollutants over the Epidemic Course: A National Study in China. Remote Sensing 2024, 16(7). https://doi.org/10.3390/rs16071298
264. Wu, C.C.; Chen, C.H.; Wang, S.R.; Shete, S.. An Approach to Identifying Spatial Variability in Observed Infectious Disease Spread in a Prospective Time-Space Series with Applications to COVID-19 and Dengue Incidence.. Research square 2024. https://doi.org/10.21203/rs.3.rs-3859620/v1
265. Wu, M.; Long, R.; Chen, F.; Chen, H.; Bai, Y.; Cheng, K.; Huang, H.. Spatio-temporal difference analysis in climate change topics and sentiment orientation: Based on LDA and BiLSTM model. Resources, Conservation and Recycling 2023, 188. https://doi.org/10.1016/j.resconrec.2022.106697
266. Andrade, L.A.; Gomes, D.S.; Góes, M.A.D.O.; de Souza, M.S.F.; Teixeira, D.C.P.; Ribeiro, C.J.N.; Alves, J.A.B.; de Araújo, K.C.G.M.; Dos Santos, A.D.. Surveillance of the first cases of COVID-19 in sergipe using a prospective spatiotemporal analysis: The spatial dispersion and its public health implications. Revista da Sociedade Brasileira de Medicina Tropical 2020, 53, 1-5. https://doi.org/…
267. Ballesteros, P.; Salazar, E.; Sánchez, D.; Bolaños, C.. Spatial and spatiotemporal clustering of the covid-19 pandemic in ecuador. Revista Facultad de Medicina 2021, 69(1). https://doi.org/10.15446/revfacmed.v69n1.86476
268. Briz-Redón, Á.; Serrano-Aroca, Á.. A spatio-temporal analysis for exploring the effect of temperature on COVID-19 early evolution in Spain. Science of the Total Environment 2020, 728. https://doi.org/10.1016/j.scitotenv.2020.138811
269. Sarwar, S.; Waheed, R.; Sarwar, S.; Khan, A.. COVID-19 challenges to Pakistan: Is GIS analysis useful to draw solutions?. Science of the Total Environment 2020, 730. https://doi.org/10.1016/j.scitotenv.2020.139089
270. Mollalo, A.; Vahedi, B.; Rivera, K.M.. GIS-based spatial modeling of COVID-19 incidence rate in the continental United States. Science of the Total Environment 2020, 728. https://doi.org/10.1016/j.scitotenv.2020.138884
271. Beloconi, A.; Probst-Hensch, N.M.; Vounatsou, P.. Spatio-temporal modelling of changes in air pollution exposure associated to the COVID-19 lockdown measures across Europe. Science of the Total Environment 2021, 787. https://doi.org/10.1016/j.scitotenv.2021.147607
272. Ladoy, A.; Opota, O.; Carron, P.N.; Guessous, I.; Vuilleumier, S.; Joost, S.; Greub, G.. Size and duration of COVID-19 clusters go along with a high SARS-CoV-2 viral load: A spatio-temporal investigation in Vaud state, Switzerland. Science of the Total Environment 2021, 787. https://doi.org/10.1016/j.scitotenv.2021.147483
273. Kang, Y.; Gao, S.; Liang, Y.; Li, M.; Rao, J.; Kruse, J.. Multiscale dynamic human mobility flow dataset in the U.S. during the COVID-19 epidemic. Scientific Data 2020, 7(1). https://doi.org/10.1038/s41597-020-00734-5
274. Wilkinson, M.D.; Dumontier, M.; Aalbersberg, I.J.; Appleton, G.; Axton, M.; Baak, A.; Blomberg, N.; Boiten, J.W.; da Silva Santos, L.B.; Bourne, P.E.; Bouwman, J.; Brookes, A.J.; Clark, T.; Crosas, M.; Dillo, I.; Dumon, O.; Edmunds, S.; Evelo, C.T.; Finkers, R.; Gonzalez-Beltran, A.; Gray, A.J.; Groth, P.; Goble, C.; Grethe, J.S.; Heringa, J.; t Hoen, P.A.; Hooft, R.; Kuhn, T.; Kok, R.; Kok,…
275. Skianis, K.; Nikolentzos, G.; Gallix, B.; Thiebaut, R.; Exarchakis, G.. Predicting COVID-19 positivity and hospitalization with multi-scale graph neural networks. Scientific Reports 2023, 13(1). https://doi.org/10.1038/s41598-023-31222-6
276. Chen, Y.; Li, Q.; Karimian, H.; Chen, X.; Li, X.. Spatio-temporal distribution characteristics and influencing factors of COVID-19 in China. Scientific Reports 2021, 11(1). https://doi.org/10.1038/s41598-021-83166-4
277. Albani, V.V.; Velho, R.M.; Zubelli, J.P.. Estimating, monitoring, and forecasting COVID-19 epidemics: a spatiotemporal approach applied to NYC data. Scientific Reports 2021, 11(1). https://doi.org/10.1038/s41598-021-88281-w
278. Nikparvar, B.; Rahman, M.M.; Hatami, F.; Thill, J.C.. Spatio-temporal prediction of the COVID-19 pandemic in US counties: modeling with a deep LSTM neural network. Scientific Reports 2021, 11(1). https://doi.org/10.1038/s41598-021-01119-3
279. Sartorius, B.; Lawson, A.B.; Pullan, R.L.. Modelling and predicting the spatio-temporal spread of COVID-19, associated deaths and impact of key risk factors in England. Scientific Reports 2021, 11(1). https://doi.org/10.1038/s41598-021-83780-2
280. Menda, K.; Laird, L.; Kochenderfer, M.J.; Caceres, R.S.. Explaining COVID-19 outbreaks with reactive SEIRD models. Scientific Reports 2021, 11(1). https://doi.org/10.1038/s41598-021-97260-0
281. van Zoest, V.; Varotsis, G.; Menzel, U.; Wigren, A.; Kennedy, B.; Martinell, M.; Fall, T.. Spatio-temporal predictions of COVID-19 test positivity in Uppsala County, Sweden: a comparative approach. Scientific Reports 2022, 12(1). https://doi.org/10.1038/s41598-022-19155-y
282. Nazia, N.; Law, J.; Butt, Z.A.. Identifying spatiotemporal patterns of COVID-19 transmissions and the drivers of the patterns in Toronto: a Bayesian hierarchical spatiotemporal modelling. Scientific Reports 2022, 12(1). https://doi.org/10.1038/s41598-022-13403-x
283. Ilin, C.; Annan-Phan, S.; Tai, X.H.; Mehra, S.; Hsiang, S.; Blumenstock, J.E.. Public mobility data enables COVID-19 forecasting and management at local and global scales. Scientific Reports 2021, 11(1). https://doi.org/10.1038/s41598-021-92892-8
284. Liu, W.; Wang, D.; Hua, S.; Xie, C.; Wang, B.; Qiu, W.; Xu, T.; Ye, Z.; Yu, L.; Yang, M.; Xiao, Y.; Feng, X.; Shi, T.; Li, M.; Chen, W.. Spatiotemporal analysis of COVID-19 outbreaks in Wuhan, China. Scientific Reports 2021, 11(1). https://doi.org/10.1038/s41598-021-93020-2
285. Satorra, P.; Tebé, C.. Bayesian spatio-temporal analysis of the COVID-19 pandemic in Catalonia. Scientific Reports 2024, 14(1). https://doi.org/10.1038/s41598-024-53527-w
286. Fritz, C.; Dorigatti, E.; Rügamer, D.. Combining graph neural networks and spatio-temporal disease models to improve the prediction of weekly COVID-19 cases in Germany. Scientific Reports 2022, 12(1). https://doi.org/10.1038/s41598-022-07757-5
287. Yin, X.; Aiken, J.M.; Harris, R.; Bamber, J.L.. A Bayesian spatio-temporal model of COVID-19 spread in England. Scientific Reports 2024, 14(1). https://doi.org/10.1038/s41598-024-60964-0
288. Carroll, R.; Prentice, C.R.. Using spatial and temporal modeling to visualize the effects of U.S. state issued stay at home orders on COVID-19. Scientific Reports 2021, 11(1). https://doi.org/10.1038/s41598-021-93433-z
289. Asri, A.. Bayesian spatio-temporal modeling of COVID-19 incidence in Algerian provinces using integrated nested Laplace approximations. Scientific Reports 2025, 15(1). https://doi.org/10.1038/s41598-025-28331-9
290. Boudou, M.; ÓhAiseadha, C.; Garvey, P.; O’Dwyer, J.; Hynds, P.. Modelling COVID-19 severity in the Republic of Ireland using patient co-morbidities, socioeconomic profile and geographic location, February to November 2020. Scientific Reports 2021, 11(1). https://doi.org/10.1038/s41598-021-98008-6
291. Cheng, Y.; Bai, Y.; Yang, J.; Tan, X.; Xu, T.; Cheng, R.. Analysis and prediction of infectious diseases based on spatial visualization and machine learning. Scientific Reports 2024, 14(1). https://doi.org/10.1038/s41598-024-80058-1
292. Kumar, V.. Spatiotemporal sentiment variation analysis of geotagged COVID-19 tweets from India using a hybrid deep learning model. Scientific Reports 2022, 12(1). https://doi.org/10.1038/s41598-022-05974-6
293. Han, Z.; Xu, F.; Li, Y.; Jiang, T.; Evans, J.. Model predicted human mobility explains COVID-19 transmission in urban space without behavioral data. Scientific Reports 2025, 15(1). https://doi.org/10.1038/s41598-025-87363-3
294. Jiao, S.; Wang, Y.; Ye, X.; Nagahara, L.; Sakurai, T.. Spatio-temporal epidemic forecasting using mobility data with LSTM networks and attention mechanism. Scientific Reports 2025, 15(1). https://doi.org/10.1038/s41598-025-94089-9
295. Mishra, S.; Scott, J.A.; Laydon, D.J.; Flaxman, S.; Gandy, A.; Mellan, T.A.; Unwin, H.J.T.; Vollmer, M.; Coupland, H.; Ratmann, O.; Monod, M.; Zhu, H.H.; Cori, A.; Gaythorpe, K.A.; Whittles, L.K.; Whittaker, C.; Donnelly, C.A.; Ferguson, N.M.; Bhatt, S.. Comparing the responses of the UK, Sweden and Denmark to COVID-19 using counterfactual modelling. Scientific Reports 2021, 11(1). https://d…
296. Khan, A.A.; Ullah, S.; Altanji, M.; Amin, R.; Haider, N.; Alshehri, A.; Riaz, M.B.. A numerical study of spatio-temporal COVID-19 vaccine model via finite-difference operator-splitting and meshless techniques. Scientific Reports 2023, 13(1). https://doi.org/10.1038/s41598-023-38925-w
297. Gerlee, P.; Karlsson, J.; Fritzell, I.; Brezicka, T.; Spreco, A.; Timpka, T.; Jöud, A.; Lundh, T.. Predicting regional COVID-19 hospital admissions in Sweden using mobility data. Scientific Reports 2021, 11(1). https://doi.org/10.1038/s41598-021-03499-y
298. Muñoz-Organero, M.; Queipo-álvarez, P.. Deep Spatiotemporal Model for COVID-19 Forecasting. Sensors 2022, 22(9). https://doi.org/10.3390/s22093519
299. Banerjee, S.; Dong, M.; Shi, W.. Spatial–Temporal Synchronous Graph Transformer network (STSGT) for COVID-19 forecasting. Smart Health 2022, 26. https://doi.org/10.1016/j.smhl.2022.100348
300. Haider, M.S.; Salih, S.K.; Hassan, S.; Taniwall, N.J.; Moazzam, M.F.U.; Lee, B.G.. Spatial distribution and mapping of COVID-19 pandemic in Afghanistan using GIS technique. SN Social Sciences 2022, 2(5). https://doi.org/10.1007/s43545-022-00349-0
301. Canino, M.P.; Cesario, E.; Vinci, A.; Zarin, S.. Epidemic forecasting based on mobility patterns: an approach and experimental evaluation on COVID-19 Data. Social Network Analysis and Mining 2022, 12(1). https://doi.org/10.1007/s13278-022-00932-6
302. Carroll, R.; Prentice, C.R.. Community vulnerability and mobility: What matters most in spatio-temporal modeling of the COVID-19 pandemic?. Social Science and Medicine 2021, 287. https://doi.org/10.1016/j.socscimed.2021.114395
303. Lei, J.; MacNab, Y.. Bayesian hierarchical spatiotemporal models for prediction of (under)reporting rates and cases: COVID-19 infection among the older people in the United States during the 2020–2022 pandemic. Spatial and Spatio-temporal Epidemiology 2024, 49. https://doi.org/10.1016/j.sste.2024.100658
304. Siljander, M.; Uusitalo, R.; Pellikka, P.; Isosomppi, S.; Vapalahti, O.. Spatiotemporal clustering patterns and sociodemographic determinants of COVID-19 (SARS-CoV-2) infections in Helsinki, Finland. Spatial and Spatio-temporal Epidemiology 2022, 41. https://doi.org/10.1016/j.sste.2022.100493
305. Arango-Londoño, D.; Ortega-Lenis, D.; Moraga, P.; Torres, M.; Rodríguez-Cortés, F.J.. Spatial modeling and socioeconomic inequities of COVID-19 in the urban area of the city of Cali, Colombia. Spatial and Spatio-temporal Epidemiology 2023, 44. https://doi.org/10.1016/j.sste.2022.100561
306. Rohleder, S.; Bozorgmehr, K.. Monitoring the spatiotemporal epidemiology of Covid-19 incidence and mortality: A small-area analysis in Germany. Spatial and Spatio-temporal Epidemiology 2021, 38. https://doi.org/10.1016/j.sste.2021.100433
307. Mattera, R.. A weighted approach for spatio-temporal clustering of COVID-19 spread in Italy. Spatial and Spatio-temporal Epidemiology 2022, 41. https://doi.org/10.1016/j.sste.2022.100500
308. Ensoy-Musoro, C.; Nguyen, M.H.; Hens, N.; Molenberghs, G.; Faes, C.. Spatio-temporal model to investigate COVID-19 spread accounting for the mobility amongst municipalities. Spatial and Spatio-temporal Epidemiology 2023, 45. https://doi.org/10.1016/j.sste.2023.100568
309. Kianfar, N.; Mesgari, M.S.; Mollalo, A.; Kaveh, M.. Spatio-temporal modeling of COVID-19 prevalence and mortality using artificial neural network algorithms. Spatial and Spatio-temporal Epidemiology 2022, 40. https://doi.org/10.1016/j.sste.2021.100471
310. Kianfar, N.; Mesgari, M.S.. GIS-based spatio-temporal analysis and modeling of COVID-19 incidence rates in Europe. Spatial and Spatio-temporal Epidemiology 2022, 41. https://doi.org/10.1016/j.sste.2022.100498
311. Nazia, N.; Law, J.; Butt, Z.A.. Spatiotemporal clusters and the socioeconomic determinants of COVID-19 in Toronto neighbourhoods, Canada. Spatial and Spatio-temporal Epidemiology 2022, 43. https://doi.org/10.1016/j.sste.2022.100534
312. Rodriguez-Idiazabal, L.; Martinez-Beneito, M.A.; Quintana, J.M.; Garcia-Asensio, J.; Legarreta, M.J.; Larrea, N.; Barrio, I.. Understanding the COVID-19 pandemic through bayesian spatio-temporal modeling of several outcomes. Spatial and Spatio-temporal Epidemiology 2025, 54. https://doi.org/10.1016/j.sste.2025.100737
313. Dlamini, W.M.; Simelane, S.P.; Nhlabatsi, N.M.. Bayesian network-based spatial predictive modelling reveals COVID-19 transmission dynamics in Eswatini. Spatial Information Research 2022, 30(1), 183-194. https://doi.org/10.1007/s41324-021-00421-6
314. Bhunia, G.S.; Roy, S.; Shit, P.K.. Spatio-temporal analysis of COVID-19 in India – a geostatistical approach. Spatial Information Research 2021, 29(5), 661-672. https://doi.org/10.1007/s41324-020-00376-0
315. Isaza, V.; Parizadi, T.; Isazade, E.. Spatio-temporal analysis of the COVID-19 pandemic in Iran. Spatial Information Research 2023, 31(3), 315-328. https://doi.org/10.1007/s41324-022-00488-9
316. Parvin, F.; Ali, S.A.; Hashmi, S.N.I.; Ahmad, A.. Spatial prediction and mapping of the COVID-19 hotspot in India using geostatistical technique. Spatial Information Research 2021, 29(4), 479-494. https://doi.org/10.1007/s41324-020-00375-1
317. Li, X.; Dey, D.K.. Estimation of COVID-19 mortality in the United States using Spatio-temporal Conway Maxwell Poisson model. Spatial Statistics 2022, 49. https://doi.org/10.1016/j.spasta.2021.100542
318. Bucci, A.; Ippoliti, L.; Valentini, P.; Fontanella, S.. Clustering spatio-temporal series of confirmed COVID-19 deaths in Europe. Spatial Statistics 2022, 49. https://doi.org/10.1016/j.spasta.2021.100543
319. Vitale, V.; D'Urso, P.; De Giovanni, L.. Spatio-temporal Object-Oriented Bayesian Network modelling of the COVID-19 Italian outbreak data. Spatial Statistics 2022, 49. https://doi.org/10.1016/j.spasta.2021.100529
320. Bartolucci, F.; Farcomeni, A.. A spatio-temporal model based on discrete latent variables for the analysis of COVID-19 incidence. Spatial Statistics 2022, 49. https://doi.org/10.1016/j.spasta.2021.100504
321. Fassò, A.; Maranzano, P.; Otto, P.. Spatiotemporal variable selection and air quality impact assessment of COVID-19 lockdown. Spatial Statistics 2022, 49. https://doi.org/10.1016/j.spasta.2021.100549
322. Grimée, M.; Bekker-Nielsen Dunbar, M.; Hofmann, F.; Held, L.. Modelling the effect of a border closure between Switzerland and Italy on the spatiotemporal spread of COVID-19 in Switzerland. Spatial Statistics 2022, 49. https://doi.org/10.1016/j.spasta.2021.100552
323. Park, J.; Yi, S.; Chang, W.; Mateu, J.. A spatio-temporal Dirichlet process mixture model for coronavirus disease-19. Statistics in Medicine 2023, 42(30), 5555-5576. https://doi.org/10.1002/sim.9925
324. Jalilian, A.; Mateu, J.. A hierarchical spatio-temporal model to analyze relative risk variations of COVID-19: a focus on Spain, Italy and Germany. Stochastic Environmental Research and Risk Assessment 2021, 35(4), 797-812. https://doi.org/10.1007/s00477-021-02003-2
325. Amaral, A.V.R.; González, J.A.; Moraga, P.. Spatio-temporal modeling of infectious diseases by integrating compartment and point process models. Stochastic Environmental Research and Risk Assessment 2023, 37(4), 1519-1533. https://doi.org/10.1007/s00477-022-02354-4
326. Briz-Redón, Á.; Iftimi, A.; Correcher, J.F.; De Andrés, J.; Lozano, M.; Romero-García, C.. A comparison of multiple neighborhood matrix specifications for spatio-temporal model fitting: a case study on COVID-19 data. Stochastic Environmental Research and Risk Assessment 2022, 36(1), 271-282. https://doi.org/10.1007/s00477-021-02077-y
327. Briz-Redón, Á.. The impact of modelling choices on modelling outcomes: a spatio-temporal study of the association between COVID-19 spread and environmental conditions in Catalonia (Spain). Stochastic Environmental Research and Risk Assessment 2021, 35(8), 1701-1713. https://doi.org/10.1007/s00477-020-01965-z
328. Niraula, P.; Mateu, J.; Chaudhuri, S.. A Bayesian machine learning approach for spatio-temporal prediction of COVID-19 cases. Stochastic Environmental Research and Risk Assessment 2022, 36(8), 2265-2283. https://doi.org/10.1007/s00477-021-02168-w
329. Murayama, Y.; Simwanda, M.; Ranagalage, M.. Spatiotemporal analysis of urbanization using GIS and remote sensing in developing countries. Sustainability (Switzerland) 2021, 13(7). https://doi.org/10.3390/su13073681
330. Sun, J.; Chen, X.; Zhang, L.. Significant Driving Factors in the Evolution of the COVID-19 Epidemic. Sustainability (Switzerland) 2025, 17(1). https://doi.org/10.3390/su17010110
331. Melin, P.; Castillo, O.. Spatial and temporal spread of the COVID-19 pandemic using self organizing neural networks and a fuzzy fractal approach. Sustainability (Switzerland) 2021, 13(15). https://doi.org/10.3390/su13158295
332. Toger, M.; Kourtit, K.; Nijkamp, P.; Östh, J.. Article mobility during the covid-19 pandemic: A data-driven time-geographic analysis of health-induced mobility changes. Sustainability (Switzerland) 2021, 13(7). https://doi.org/10.3390/su13074027
333. Tabasi, M.; Alesheikh, A.A.; Babaie, E.; Hatamiafkoueieh, J.. Spatiotemporal Surveillance of COVID-19 Based on Epidemiological Features: Evidence from Northeast Iran. Sustainability (Switzerland) 2022, 14(19). https://doi.org/10.3390/su141912189
334. Xu, S.; Shirowzhan, S.; Sepasgozar, S.M.. Urban Waste Management and Prediction through Socio-Economic Values and Visualizing the Spatiotemporal Relationship on an Advanced GIS-Based Dashboard. Sustainability (Switzerland) 2023, 15(16). https://doi.org/10.3390/su151612208
335. Tabasi, M.; Alesheikh, A.A.; Kalantari, M.; Mollalo, A.; Hatamiafkoueieh, J.. Spatio-Temporal Modeling of COVID-19 Spread in Relation to Urban Land Uses: An Agent-Based Approach. Sustainability (Switzerland) 2023, 15(18). https://doi.org/10.3390/su151813827
336. Feizizadeh, B.; Omarzadeh, D.; Sharifi, A.; Rahmani, A.; Lakes, T.; Blaschke, T.. A GIS-Based Spatiotemporal Modelling of Urban Traffic Accidents in Tabriz City during the COVID-19 Pandemic. Sustainability (Switzerland) 2022, 14(12). https://doi.org/10.3390/su14127468
337. Nian, G.; Peng, B.; Sun, D.J.; Ma, W.; Peng, B.; Huang, T.. Impact of COVID-19 on urban mobility during post-epidemic period in megacities: From the perspectives of taxi travel and social vitality. Sustainability (Switzerland) 2020, 12(19). https://doi.org/10.3390/SU12197954
338. Lin, Q.; Ou, G.; Wang, R.; Li, Y.; Zhao, Y.; Dong, Z.. The spatiotemporal characteristics and climatic factors of covid-19 in Wuhan, China. Sustainability (Switzerland) 2021, 13(14). https://doi.org/10.3390/su13148112
339. Jumadi, J.; Fikriyah, V.N.; Hadibasyir, H.Z.; Sunariya, M.I.; Priyono, K.D.; Setiyadi, N.A.; Carver, S.J.; Norman, P.D.; Malleson, N.S.; Rohman, A.; Lotfata, A.. Spatiotemporal Accessibility of COVID-19 Healthcare Facilities in Jakarta, Indonesia. Sustainability (Switzerland) 2022, 14(21). https://doi.org/10.3390/su142114478
340. Lak, A.; Sharifi, A.; Badr, S.; Zali, A.; Maher, A.; Mostafavi, E.; Khalili, D.. Spatio-temporal patterns of the COVID-19 pandemic, and place-based influential factors at the neighborhood scale in Tehran. Sustainable Cities and Society 2021, 72. https://doi.org/10.1016/j.scs.2021.103034
341. Moosazadeh, M.; Ifaei, P.; Tayerani Charmchi, A.S.; Asadi, S.; Yoo, C.K.. A machine learning-driven spatio-temporal vulnerability appraisal based on socio-economic data for COVID-19 impact prevention in the U.S. counties. Sustainable Cities and Society 2022, 83. https://doi.org/10.1016/j.scs.2022.103990
342. Li, Q.; Pan, Q.; Xie, L.. Prediction of Spread Trend of Epidemic Based on Spatial-Temporal Sequence. Symmetry 2022, 14(5). https://doi.org/10.3390/sym14051064
343. Sifriyani, S.; Rasjid, M.; Rosadi, D.; Anwar, S.; Wahyuni, R.D.; Jalaluddin, S.. Spatial-Temporal Epidemiology of COVID-19 Using a Geographically and Temporally Weighted Regression Model. Symmetry 2022, 14(4). https://doi.org/10.3390/sym14040742
344. Middya, A.I.; Roy, S.. Spatio-temporal variation of Covid-19 health outcomes in India using deep learning based models. Technological Forecasting and Social Change 2022, 183. https://doi.org/10.1016/j.techfore.2022.121911
345. Kephart, J.L.; Delclòs-Alió, X.; Rodríguez, D.A.; Sarmiento, O.L.; Barrientos-Gutiérrez, T.; Ramirez-Zea, M.; Quistberg, D.A.; Bilal, U.; Diez Roux, A.V.. The effect of population mobility on COVID-19 incidence in 314 Latin American cities: a longitudinal ecological study with mobile phone location data. The Lancet Digital Health 2021, 3(11), e716-e722. https://doi.org/10.1016/S2589-7500(21)…
346. Carbajales-Dale, P.; Annan-Coultas, D.; Joseph, A.; Thompson, M.; Jafarifiroozabadi, R.; Limber, S.P.; Holaday, B.; Mihandoust, S.. Using GIS to improve public health emergency response in rural areas during the COVID-19 crisis: A case study of South Carolina, US. Transactions in GIS 2023, 27(4), 975-995. https://doi.org/10.1111/tgis.13069
347. De Cos Guerra, O.; Castillo Salcines, V.; Cantarero Prieto, D.. Are spatial patterns of Covid-19 changing? Spatiotemporal analysis over four waves in the region of Cantabria, Spain. Transactions in GIS 2022, 26(4), 1981-2003. https://doi.org/10.1111/tgis.12919
348. Bhimala, K.R.; Patra, G.K.; Mopuri, R.; Mutheneni, S.R.. Prediction of COVID-19 cases using the weather integrated deep learning approach for India. Transboundary and Emerging Diseases 2022, 69(3), 1349-1363. https://doi.org/10.1111/tbed.14102
349. Niu, B.; Liang, R.; Zhang, S.; Zhang, H.; Qu, X.; Su, Q.; Zheng, L.; Chen, Q.. Epidemic analysis of COVID-19 in Italy based on spatiotemporal geographic information and Google Trends. Transboundary and Emerging Diseases 2021, 68(4), 2384-2400. https://doi.org/10.1111/tbed.13902
350. Islam, A.; Sayeed, M.A.; Rahman, M.K.; Ferdous, J.; Islam, S.; Hassan, M.M.. Geospatial dynamics of COVID-19 clusters and hotspots in Bangladesh. Transboundary and Emerging Diseases 2021, 68(6), 3643-3657. https://doi.org/10.1111/tbed.13973
351. Hossain, S.; Loa, P.; Ong, F.; Habib, K.N.. Exploring the spatiotemporal factors affecting bicycle-sharing demand during the COVID-19 pandemic. Transportation 2024, 51(5), 1575-1610. https://doi.org/10.1007/s11116-023-10378-0
352. Zhang, J.; Zhang, S.; Zhao, H.; Yang, Y.; Liang, M.. Multi-frequency spatial-temporal graph neural network for short-term metro OD demand prediction during public health emergencies. Transportation 2025. https://doi.org/10.1007/s11116-025-10582-0
353. Bermudi, P.M.M.; Lorenz, C.; Aguiar, B.S.D.; Failla, M.A.; Barrozo, L.V.; Chiaravalloti-Neto, F.. Spatiotemporal ecological study of COVID-19 mortality in the city of São Paulo, Brazil: Shifting of the high mortality risk from areas with the best to those with the worst socio-economic conditions. Travel Medicine and Infectious Disease 2021, 39. https://doi.org/10.1016/j.tmaid.2020.101945
354. Tong, C.; Shi, W.; Zhang, A.; Shi, Z.. Tracking and controlling the spatiotemporal spread of SARS-CoV-2 Omicron variant in South Africa. Travel Medicine and Infectious Disease 2022, 46. https://doi.org/10.1016/j.tmaid.2021.102252
355. Li, W.; Zhang, P.; Zhao, K.; Zhao, S.. The Geographical Distribution and Influencing Factors of COVID-19 in China. Tropical Medicine and Infectious Disease 2022, 7(3). https://doi.org/10.3390/tropicalmed7030045
356. Mohammadi, A.; Pishgar, E.; Fatima, M.; Lotfata, A.; Fanni, Z.; Bergquist, R.; Kiani, B.. The COVID-19 Mortality Rate Is Associated with Illiteracy, Age, and Air Pollution in Urban Neighborhoods: A Spatiotemporal Cross-Sectional Analysis. Tropical Medicine and Infectious Disease 2023, 8(2). https://doi.org/10.3390/tropicalmed8020085
357. Zhou, Y.; Zhao, K.; Han, J.; Zhao, S.; Cao, J.. Geographical Pattern Evolution of Health Resources in China: Spatio-Temporal Dynamics and Spatial Mismatch. Tropical Medicine and Infectious Disease 2022, 7(10). https://doi.org/10.3390/tropicalmed7100292
358. Hu, J.; Lv, Z.; Yuan, D.; He, B.; Chen, W.; Ye, X.; Li, D.; Yang, G.. A Spatiotemporal Intelligent Framework and Experimental Platform for Urban Digital Twins. Virtual Reality and Intelligent Hardware 2023, 5(3), 213-231. https://doi.org/10.1016/j.vrih.2022.08.018
359. Brüningk, S.C.; Klatt, J.; Stange, M.; Mari, A.; Brunner, M.; Roloff, T.C.; Seth-Smith, H.M.; Schweitzer, M.; Leuzinger, K.; Søgaard, K.K.; Albertos Torres, D.; Gensch, A.; Schlotterbeck, A.K.; Nickel, C.H.; Ritz, N.; Heininger, U.; Bielicki, J.; Rentsch, K.; Fuchs, S.; Bingisser, R.; Siegemund, M.; Pargger, H.; Ciardo, D.; Dubuis, O.; Buser, A.; Tschudin-Sutter, S.; Battegay, M.; Schneider-…
360. Spassiani, I.; Sebastiani, G.; Palù, G.. Spatiotemporal analysis of covid-19 incidence data. Viruses 2021, 13(3). https://doi.org/10.3390/v13030463
361. Röst, G.; Bartha, F.A.; Bogya, N.; Boldog, P.; Dénes, A.; Ferenci, T.; J. Horváth, K.; Juhász, A.; Nagy, C.; Tekeli, T.; Vizi, Z.; Oroszi, B.. Early phase of the COVID-19 outbreak in hungary and post-lockdown scenarios. Viruses 2020, 12(7). https://doi.org/10.3390/v12070708
362. Fronza, R.; Lusic, M.; Schmidt, M.; Lucic, B.. Spatial–temporal variations in atmospheric factors contribute to SARS-CoV-2 outbreak. Viruses 2020, 12(6). https://doi.org/10.3390/v12060588
363. Lawson, A.; Rotejanaprasert, C.. Bayesian Spatio-Temporal Prediction and Counterfactual Generation: An Application in Non-Pharmaceutical Interventions in COVID-19. Viruses 2023, 15(2). https://doi.org/10.3390/v15020325
