# Supplementary material for: Spatio-Temporal COVID-19 Modeling: A Global Systematic Review of Data Integration, Equity, and Lessons for Pandemic Preparedness
Source: Int J Environ Res Public Health. 2026 May 8;23(5):627. doi: 10.3390/ijerph23050627 (PMC13205768; doi:10.3390/ijerph23050627)
Supplement: Supplementary file 1 [file ijerph-23-00627-s001.zip › File S3.xlsx]

## Sheet: S1 model families
Model family	Approx. no. of studies (out of 363)	Share of corpus	What characterized these studies in your review set	Main strengths in the reviewed literature	Main limitations in the reviewed literature	Typical applications in the reviewed literature
Bayesian / statistical spatio-temporal models	188	51.8%	Hierarchical, regression-based, disease-mapping, autocorrelation, spatial statistical, and related formulations with explicit spatial and/or temporal structure.	Strong interpretability; explicit uncertainty quantification; useful for small-area risk estimation and surveillance.	Often assumption-heavy; can be computationally demanding; may be less adaptive to abrupt regime changes.	Risk mapping, incidence/mortality modeling, hotspot identification, surveillance, small-area estimation.
Machine learning / deep learning models	37	10.2%	LSTM, CNN/CNN-LSTM, neural networks, random forests, transformers, attention-based models, and other predictive spatio-temporal ML approaches.	Strong short-term predictive performance; flexible for nonlinear patterns and multivariate inputs.	Often lower interpretability; weaker uncertainty communication; sensitive to data shift and non-stationarity.	Short-term forecasting, early warning, incidence prediction, hospital burden prediction.
Graph-based spatio-temporal models	16	4.4%	Graph neural networks, graph transformers, graph convolution/attention models, network diffusion, and dynamic graph-structured forecasting.	Captures connectivity, mobility, contact structure, and inter-regional dependence better than area-only models.	Graph construction strongly affects results; technically complex; less transparent than classical models.	Spread analysis, network diffusion, regional forecasting, mobility/contact-informed prediction.
Agent-based models	11	3.0%	Individual-based or multi-agent simulations representing local interactions, movement, contact, and transmission.	High realism at fine scale; useful for intervention testing in localized settings.	Data- and computation-intensive; difficult to calibrate and generalize.	Facility-level spread, urban spread, quarantine/intervention simulations, scenario testing.
Multi-source hybrid frameworks	18	5.0%	Models explicitly combining multiple data streams and/or mixed analytic strategies, often combining epidemiological data with mobility, environmental, demographic, or digital-trace inputs.	Integrates heterogeneous signals; improves contextualization of risk and transmission processes.	Methodologically complex; comparability and reproducibility can be uneven.	Integrated risk assessment, multi-input forecasting, decision support, contextual vulnerability analysis.
Mechanistic–statistical hybrid models	25	6.9%	Hybrid approaches combining epidemiological equations or compartment logic with statistical, neural, assimilation, or ensemble components.	Balances interpretability with predictive flexibility; useful where pure mechanistic models are too rigid.	Harder to classify and compare; assumptions and calibration choices may be difficult to audit.	Hybrid forecasting, data assimilation, intervention assessment, bridging mechanistic and empirical modeling.
Compartmental models (SEIR/SIRD variants)	68	18.7%	Spatially extended SEIR/SIRD/SIR-type formulations with explicit epidemic compartments.	Mechanistically interpretable; useful for scenario analysis and intervention simulation.	Sensitive to assumptions and parameterization; may simplify spatial heterogeneity.	Scenario analysis, intervention assessment, epidemic trajectory simulation.

## Sheet: S2 continents
Author	Year	Title	Journal	Country/Region	DOI	Keywords	Study Design	Spatial Scale	Spatial Scale (Original)	Temporal Scale	Methods Used	Key Findings	Inclusion/Exclusion Notes	Continent	Continent (Original)	Update Confidence	Scale Basis	Continent Basis	Manual Review Flag
Fu, Wenjie; Wang, Huandong; Gao, Chen; Liu, Guanghua; Li, Yong; Jiang, Tao	2024	Privacy-Preserving Individual-Level COVID-19 Infection Prediction via Federated Graph Learning	ACM Transactions on Information Systems	Global/Not specified	10.1145/3633202	COVID-19 infection detection; Human mobility; privacy protection	Forecasting / prediction	National / regional	Inferred from title/abstract/keywords	Time-series / longitudinal	GIS / spatial analysis; Machine learning / deep learning; Graph / network model	Analyzes COVID-19 spatial and/or temporal dynamics using gis / spatial analysis; machine learning / deep learning; graph / network model.		Other/Not specified	Inferred from detected location terms	Low	insufficient explicit geographic-scale detail	no explicit location detected	Yes
Yu, Shuo; Xia, Feng; Li, Shihao; Hou, Mingliang; Sheng, Quan Z.	2023	Spatio-temporal Graph Learning for Epidemic Prediction	ACM Transactions on Intelligent Systems and Technology	USA	10.1145/3579815	Epidemic prediction; graph learning; infection risk evaluation; representation learning; spatial-temporal network	Forecasting / prediction	National / regional	Inferred from title/abstract/keywords	Time-series / longitudinal	GIS / spatial analysis; Graph / network model	Analyzes COVID-19 spatial and/or temporal dynamics in USA using gis / spatial analysis; graph / network model.		North America	Inferred from detected location terms	High	Title/abstract/keywords	Title/abstract/keywords
Zhu, Shixiang; Bukharin, Alexander; Xie, Liyan; Santillana, Mauricio; Yang, Shihao; Xie, Yao	2021	High-Resolution Spatio-Temporal Model for County-Level COVID-19 Activity in the U.S.	ACM Transactions on Management Information Systems	United States; U.S.	10.1145/3468876	COVID-19; spatio-temporal model; vector autoregressive process	Forecasting / prediction	National / regional	Inferred from title/abstract/keywords	Weekly	GIS / spatial analysis; Graph / network model	Analyzes COVID-19 spatial and/or temporal dynamics in United States, U.S. using gis / spatial analysis; graph / network model.		North America	Inferred from detected location terms	Medium	Title/abstract/keywords	Title/abstract/keywords
Cardoso, Mário; Cavalheiro, André; Borges, Alexandre; Duarte, Ana Filipa; Soares, Amílcar; Pereira, Maria João; Nunes, Nuno Jardim; Azevedo, Leonardo; Oliveira, Arlindo	2022	Modeling the Geospatial Evolution of COVID-19 using Spatio-temporal Convolutional Sequence-to-sequence Neural Networks	ACM Transactions on Spatial Algorithms and Systems	Portugal; Europe	10.1145/3550272	COVID-19; compartmental models; convolutional neural networks; direct block sequential simulation; geospatial modeling; spatio-temporal convolutional sequence-to-sequence neural networks	Forecasting / prediction	Global / multi-country	Inferred from title/abstract/keywords	Time-series / longitudinal	GIS / spatial analysis; Compartmental model; Machine learning / deep learning; Graph / network model; Agent-based simulation	Analyzes COVID-19 spatial and/or temporal dynamics in Portugal, Europe using gis / spatial analysis; compartmental model; machine learning / deep learning; graph / network model; agent-based simulation.		Europe	Inferred from detected location terms	Medium	Title/abstract/keywords	Title/abstract/keywords
Goldenbogen, Björn; Adler, Stephan O.; Bodeit, Oliver; Wodke, Judith A.H.; Escalera-Fanjul, Ximena; Korman, Aviv; Krantz, Maria; Bonn, Lasse; Morán-Torres, Rafael; Haffner, Johanna E.L.; Karnetzki, Maxim; Maintz, Ivo; Mallis, Lisa; Prawitz, Hannah; Segelitz, Patrick S.; Seeger, Martin; Linding, Rune; Klipp, Edda	2022	Control of COVID-19 Outbreaks under Stochastic Community Dynamics, Bimodality, or Limited Vaccination	Advanced Science	Germany	10.1002/advs.202200088	COVID-19; bimodality; epidemiology; respiratory diseases; stochastic agent-based modeling	Forecasting / prediction	Global / multi-country	Inferred from title/abstract/keywords	Not specified	Graph / network model; Agent-based simulation	Analyzes COVID-19 spatial and/or temporal dynamics in Germany using graph / network model; agent-based simulation.		Europe	Inferred from detected location terms	High	Title/abstract/keywords	Title/abstract/keywords
Sakovich, Nikita; Aksenov, Dmitry; Pleshakova, Ekaterina; Gataullin, Sergey	2025	A neural operator using dynamic mode decomposition analysis to approximate partial differential equations	AIMS Mathematics	Global/Not specified	10.3934/math.2025999	Sobolev spaces; deep learning; dynamic mode decomposition; neural operator; operator learning; partial differential equations; scientific machine learning	Forecasting / prediction	Other/Not specified	Inferred from title/abstract/keywords	Time-series / longitudinal	GIS / spatial analysis; Machine learning / deep learning	Analyzes COVID-19 spatial and/or temporal dynamics using gis / spatial analysis; machine learning / deep learning.		Other/Not specified	Inferred from detected location terms	Low	insufficient explicit geographic-scale detail	no explicit location detected	Yes
Tiu, Andrew; Susswein, Zachary; Merritt, Alexes; Bansal, Shweta	2022	Characterizing the Spatiotemporal Heterogeneity of the COVID-19 Vaccination Landscape	American Journal of Epidemiology	United States	10.1093/aje/kwac080	COVID-19; coronavirus disease 2019; data accuracy; severe acute respiratory syndrome coronavirus 2; spatiotemporal analysis; vaccination	Observational / ecological	National / regional	Inferred from title/abstract/keywords	Time-series / longitudinal	GIS / spatial analysis	Analyzes COVID-19 spatial and/or temporal dynamics in United States using gis / spatial analysis.		North America	Inferred from detected location terms	High	Title/abstract/keywords	Title/abstract/keywords
Andrade, Lucas Almeida; da Paz, Wandklebson Silva; Fontes Lima, Alanna G.C.; da Conceição Araújo, Damião; Duque, Andrezza M.; Peixoto, Marcus Valerius S.; Góes, Marco Aurélio O.; de Souza, Carlos Dornels Freire; Nunes Ribeiro, Caíque J.; Almeida Lima, Shirley V.M.; Bezerra-Santos, Márcio; dos Santos, Allan Dantas	2022	Spatiotemporal Pattern of COVID-19–Related Mortality during the First Year of the Pandemic in Brazil: A Population-based Study in a Region of High Social Vulnerability	American Journal of Tropical Medicine and Hygiene	Brazil	10.4269/ajtmh.21-0744		Observational / ecological	Global / multi-country	Inferred from title/abstract/keywords	Time-series / longitudinal	GIS / spatial analysis; Moran's I / spatial autocorrelation; Bayesian / hierarchical model; Regression / statistical model	Analyzes COVID-19 spatial and/or temporal dynamics in Brazil using gis / spatial analysis; moran's i / spatial autocorrelation; bayesian / hierarchical model; regression / statistical model.		South America	Inferred from detected location terms	High	Title/abstract/keywords	Title/abstract/keywords
Sun, Feinuo; Matthews, Stephen A.; Yang, Tse Chuan; Hu, Ming Hsiao	2020	A spatial analysis of the COVID-19 period prevalence in U.S. counties through June 28, 2020: where geography matters?	Annals of Epidemiology	United States; U.S.	10.1016/j.annepidem.2020.07.014	COVID-19; Geographic disparities; Spatial analysis	Observational / ecological	National / regional	Inferred from title/abstract/keywords	Not specified	GIS / spatial analysis; Regression / statistical model; Graph / network model	Analyzes COVID-19 spatial and/or temporal dynamics in United States, U.S. using gis / spatial analysis; regression / statistical model; graph / network model.		North America	Inferred from detected location terms	Medium	Title/abstract/keywords	Title/abstract/keywords
Paul, Rajib; Adeyemi, Oluwaseun; Ghosh, Subhanwita; Pokhrel, Kamana; Arif, Ahmed A.	2021	Dynamics of Covid-19 mortality and social determinants of health: a spatiotemporal analysis of exceedance probabilities	Annals of Epidemiology	U.S.	10.1016/j.annepidem.2021.05.006	Bayesian Analysis; Disparity; Education; Hotspots; Infectious Disease; Residential Segregation	Observational / ecological	National / regional	Inferred from title/abstract/keywords	Monthly	GIS / spatial analysis; Bayesian / hierarchical model; Regression / statistical model	Analyzes COVID-19 spatial and/or temporal dynamics in U.S. using gis / spatial analysis; bayesian / hierarchical model; regression / statistical model.		North America	Inferred from detected location terms	High	Title/abstract/keywords	Title/abstract/keywords
Li, Yangyang; Zhu, Yihan; Tan, Jia Yu Karen; Teo, Hoong Chen; Law, Andrea; Qu, Dezhan; Luo, Wei	2022	The impact of COVID-19 on NO2 and PM2.5 levels and their associations with human mobility patterns in Singapore	Annals of GIS	Singapore	10.1080/19475683.2022.2121855	COVID-19; air pollutant; correlation; geospatial patterns; human mobility	Forecasting / prediction	National / regional	Inferred from title/abstract/keywords	Daily	GIS / spatial analysis; Machine learning / deep learning	Analyzes COVID-19 spatial and/or temporal dynamics in Singapore using gis / spatial analysis; machine learning / deep learning.		Asia	Inferred from detected location terms	High	Title/abstract/keywords	Title/abstract/keywords
Wang, Fahui	2020	Why public health needs GIS: a methodological overview	Annals of GIS	Global/Not specified	10.1080/19475683.2019.1702099	Public health; health care accessibility; hospital service areas; location-allocation optimization; neighbourhood effect; regionalization methods	Not specified	National / regional	Inferred from title/abstract/keywords	Not specified	GIS / spatial analysis; Graph / network model	Analyzes COVID-19 spatial and/or temporal dynamics using gis / spatial analysis; graph / network model.		Other/Not specified	Inferred from detected location terms	Low	insufficient explicit geographic-scale detail	no explicit location detected	Yes
Jaya, I. Gede Nyoman Mindra; Folmer, Henk; Lundberg, Johan	2024	A joint Bayesian spatiotemporal risk prediction model of COVID-19 incidence, IC admission, and death with application to Sweden	Annals of Regional Science	Sweden	10.1007/s00168-022-01191-1		Forecasting / prediction	National / regional	Inferred from title/abstract/keywords	Weekly	GIS / spatial analysis; Bayesian / hierarchical model	Analyzes COVID-19 spatial and/or temporal dynamics in Sweden using gis / spatial analysis; bayesian / hierarchical model.		Europe	Inferred from detected location terms	High	Title/abstract/keywords	Title/abstract/keywords
Tsou, Ming Hsiang; Xu, Jian; Lin, Chii Dean; Daniels, Morgan; Embury, Jessica; Park, Jaehee; Ko, Eunjeong; Gibbons, Joseph	2023	Analyzing Spatial-Temporal Impacts of Neighborhood Socioeconomic Status Variables on COVID-19 Outbreaks as Potential Social Determinants of Health	Annals of the American Association of Geographers	U.S.	10.1080/24694452.2022.2149460	COVID-19; GIS; health disparity; social determinants of health; spatial analysis	Observational / ecological	National / regional	Inferred from title/abstract/keywords	Time-series / longitudinal	GIS / spatial analysis; Graph / network model	Analyzes COVID-19 spatial and/or temporal dynamics in U.S. using gis / spatial analysis; graph / network model.		North America	Inferred from detected location terms	High	Title/abstract/keywords	Title/abstract/keywords
Yang, Hao; Yao, X. Angela; Liu, Ruowei; Whalen, Christopher C.	2023	Developing a Place–Time-Specific Transmissibility Index to Measure and Examine the Spatiotemporally Varying Transmissibility of COVID-19	Annals of the American Association of Geographers	United States	10.1080/24694452.2023.2182758	COVID-19; human mobility; machine learning; place–time-specific effective reproduction number Rst; spatial heterogeneity; spatiotemporal changes	Forecasting / prediction	National / regional	Inferred from title/abstract/keywords	Daily	GIS / spatial analysis; Regression / statistical model; Machine learning / deep learning; Graph / network model	Analyzes COVID-19 spatial and/or temporal dynamics in United States using gis / spatial analysis; regression / statistical model; machine learning / deep learning; graph / network model.		North America	Inferred from detected location terms	High	Title/abstract/keywords	Title/abstract/keywords
Li, Zitong; Zhang, Haiping; Chen, Ding; Chen, Canyu; Chen, Renyu; Shen, Nuozhou; Huang, Yi; Xiong, Liyang; Tang, Guoan	2023	Spatiotemporal Transmission Model to Simulate an Interregional Epidemic Spreading	Annals of the American Association of Geographers	China	10.1080/24694452.2023.2216296		Forecasting / prediction	National / regional	Inferred from title/abstract/keywords	Time-series / longitudinal	GIS / spatial analysis; Graph / network model; Agent-based simulation	Analyzes COVID-19 spatial and/or temporal dynamics in China using gis / spatial analysis; graph / network model; agent-based simulation.		Asia	Inferred from detected location terms	High	Title/abstract/keywords	Title/abstract/keywords
Oyedotun, Temitope D.Timothy; Moonsammy, Stephan	2021	Spatiotemporal Variation of COVID-19 and Its Spread in South America: A Rapid Assessment	Annals of the American Association of Geographers	South America; America	10.1080/24694452.2020.1830024	COVID-19; South America; disease modeling; spatiotemporal	Not specified	Global / multi-country	Inferred from title/abstract/keywords	Time-series / longitudinal	GIS / spatial analysis; Regression / statistical model; Graph / network model	Analyzes COVID-19 spatial and/or temporal dynamics in South America, America using gis / spatial analysis; regression / statistical model; graph / network model.		South America; North America	Inferred from detected location terms	Medium	Title/abstract/keywords	Title/abstract/keywords
Desjardins, M. R.; Hohl, A.; Delmelle, E. M.	2020	Rapid surveillance of COVID-19 in the United States using a prospective space-time scan statistic: Detecting and evaluating emerging clusters	Applied Geography	United States; China; U.S.	10.1016/j.apgeog.2020.102202	COVID-19; Disease surveillance; Pandemic; SaTScan; Space-time clusters	Not specified	Global / multi-country	Inferred from title/abstract/keywords	Daily	Graph / network model	Analyzes COVID-19 spatial and/or temporal dynamics in United States, China, U.S. using graph / network model.		North America; Asia	Inferred from detected location terms	Medium	Title/abstract/keywords	Title/abstract/keywords
Viguerie, Alex; Lorenzo, Guillermo; Auricchio, Ferdinando; Baroli, Davide; Hughes, Thomas J.R.; Patton, Alessia; Reali, Alessandro; Yankeelov, Thomas E.; Veneziani, Alessandro	2021	Simulating the spread of COVID-19 via a spatially-resolved susceptible–exposed–infected–recovered–deceased (SEIRD) model with heterogeneous diffusion	Applied Mathematics Letters	Global/Not specified	10.1016/j.aml.2020.106617	COVID-19; Compartmental models; Mathematical biology; Mathematical epidemiology; Mathematical modeling; Partial differential equations	Forecasting / prediction	National / regional	Inferred from title/abstract/keywords	Time-series / longitudinal	GIS / spatial analysis; Compartmental model; Graph / network model; Agent-based simulation	Analyzes COVID-19 spatial and/or temporal dynamics using gis / spatial analysis; compartmental model; graph / network model; agent-based simulation.		Other/Not specified	Inferred from detected location terms	Low	insufficient explicit geographic-scale detail	no explicit location detected	Yes
Gianquintieri, Lorenzo; Pagliosa, Andrea; Bonora, Rodolfo; Caiani, Enrico Gianluca	2025	A High-Granularity, Machine Learning Informed Spatial Predictive Model for Epidemic Monitoring: The Case of COVID-19 in Lombardy Region, Italy	Applied Sciences (Switzerland)	Switzerland; Italy	10.3390/app15158729	COVID-19; emergency medical services (EMS); epidemic curve classification; epidemic forecasting; health geomatics; machine learning; outbreak detection; predictive modeling; public health surveillance; spatiotemporal analysis	Forecasting / prediction	National / regional	Inferred from title/abstract/keywords	Time-series / longitudinal	GIS / spatial analysis; Machine learning / deep learning; Graph / network model	Analyzes COVID-19 spatial and/or temporal dynamics in Switzerland, Italy using gis / spatial analysis; machine learning / deep learning; graph / network model.		Europe	Inferred from detected location terms	Medium	Title/abstract/keywords	Title/abstract/keywords
Kong, Liang; Guo, Yanhui; Lee, Chung Wei	2024	Enhancing COVID-19 Prevalence Forecasting: A Hybrid Approach Integrating Epidemic Differential Equations and Recurrent Neural Networks	AppliedMath	Italy	10.3390/appliedmath4020022	COVID-19; epidemic differential equations; prevalence forecasting; recurrent neural network	Forecasting / prediction	Global / multi-country	Inferred from title/abstract/keywords	Time-series / longitudinal	GIS / spatial analysis; Compartmental model; Machine learning / deep learning; Graph / network model	Analyzes COVID-19 spatial and/or temporal dynamics in Italy using gis / spatial analysis; compartmental model; machine learning / deep learning; graph / network model.		Europe	Inferred from detected location terms	High	Title/abstract/keywords	Title/abstract/keywords
Grave, Malú; Viguerie, Alex; Barros, Gabriel F.; Reali, Alessandro; Coutinho, Alvaro L.G.A.	2021	Assessing the Spatio-temporal Spread of COVID-19 via Compartmental Models with Diffusion in Italy, USA, and Brazil	Archives of Computational Methods in Engineering	Brazil; Italy; U.S.; USA	10.1007/s11831-021-09627-1		Not specified	National / regional	Inferred from title/abstract/keywords	Time-series / longitudinal	GIS / spatial analysis; Compartmental model	Analyzes COVID-19 spatial and/or temporal dynamics in Brazil, Italy, U.S. using gis / spatial analysis; compartmental model.		South America; Europe; North America	Inferred from detected location terms	Medium	Title/abstract/keywords	Title/abstract/keywords
S. Oluwafe, Oyamakin; O. Olufemi, Yusuf	2022	Estimation of Spatial Effects of COVID-19 in Africa: Spatial Panel Data Model (SPDM) Approach	Asian Journal of Mathematics & Statistics	Africa	10.3923/ajms.2022.1.8		Not specified	Other/Not specified	Inferred from title/abstract/keywords	Not specified	Other / not specified	Analyzes COVID-19 spatial and/or temporal dynamics in Africa using other / not specified.		Africa	Inferred from detected location terms	High	Title/abstract/keywords	Title/abstract/keywords
Sha, Dexuan; Liu, Yi; Liu, Qian; Li, Yun; Tian, Yifei; Beaini, Fayez; Zhong, Cheng; Hu, Tao; Wang, Zifu; Lan, Hai; Zhou, You; Zhang, Zhiran; Yang, Chaowei	2021	A spatiotemporal data collection of viral cases for COVID-19 rapid response	Big Earth Data	Global/Not specified	10.1080/20964471.2020.1844934	COVID-19 pandemic; public health; semi-automatic validation; spatiotemporal data set	Forecasting / prediction	Global / multi-country	Inferred from title/abstract/keywords	Daily	GIS / spatial analysis	Analyzes COVID-19 spatial and/or temporal dynamics using gis / spatial analysis.		Other/Not specified	Inferred from detected location terms	Low	insufficient explicit geographic-scale detail	Title/abstract/keywords	Yes
Lippold, Dorothee; Kergaßner, Andreas; Burkhardt, Christian; Kergaßner, Matthias; Loos, Jonas; Nistler, Sarah; Steinmann, Paul; Budday, Dominik; Budday, Silvia	2022	Spatiotemporal modeling of first and second wave outbreak dynamics of COVID-19 in Germany	Biomechanics and Modeling in Mechanobiology	Germany	10.1007/s10237-021-01520-x	COVID-19; Germany; Mesoscale outbreak dynamics; SIQRD model	Forecasting / prediction	Global / multi-country	Inferred from title/abstract/keywords	Time-series / longitudinal	GIS / spatial analysis; Graph / network model	Analyzes COVID-19 spatial and/or temporal dynamics in Germany using gis / spatial analysis; graph / network model.		Europe	Inferred from detected location terms	High	Title/abstract/keywords	Title/abstract/keywords
Song, Yucheng; Chen, Huaiyi; Song, Xiaomeng; Liao, Zhifang; Zhang, Yan	2023	STG-Net: A COVID-19 prediction network based on multivariate spatio-temporal information	Biomedical Signal Processing and Control	United Kingdom; Netherlands; Australia; France; China	10.1016/j.bspc.2023.104735	COVID-19; Confirmed cases forecasting; Deep learning; STG-Net; Spatial information; Time series	Forecasting / prediction	City / local	Inferred from title/abstract/keywords	Daily	GIS / spatial analysis; Machine learning / deep learning; Graph / network model	Analyzes COVID-19 spatial and/or temporal dynamics in United Kingdom, Netherlands, Australia using gis / spatial analysis; machine learning / deep learning; graph / network model.		Europe; Oceania; Asia	Inferred from detected location terms	Medium	Title/abstract/keywords	Title/abstract/keywords
Briz-Redón, Álvaro; Iftimi, Adina; Mateu, Jorge; Romero-García, Carolina	2023	A mechanistic spatio-temporal modeling of COVID-19 data	Biometrical Journal	Spain	10.1002/bimj.202100318	COVID-19; first-order intensity function; inhomogeneous point processes; mechanistic models; spatio-temporal models	Not specified	Other/Not specified	Inferred from title/abstract/keywords	Time-series / longitudinal	GIS / spatial analysis	Analyzes COVID-19 spatial and/or temporal dynamics in Spain using gis / spatial analysis.		Europe	Inferred from detected location terms	High	Title/abstract/keywords	Title/abstract/keywords
Gaidai, Oleg; Yakimov, Vladimir; Zhang, Fuxi	2023	COVID-19 spatio-temporal forecast in England	BioSystems	England	10.1016/j.biosystems.2023.105035	COVID-19; Dynamic system; Epidemic outbreak; Mathematical biology; Public health; Reliability; SARS-CoV-2	Forecasting / prediction	Global / multi-country	Inferred from title/abstract/keywords	Daily	GIS / spatial analysis; Graph / network model	Analyzes COVID-19 spatial and/or temporal dynamics in England using gis / spatial analysis; graph / network model.		Europe	Inferred from detected location terms	High	Title/abstract/keywords	Title/abstract/keywords
Silalahi, Florence Elfriede Sinthauli; Hidayat, Fahrul; Dewi, Ratna Sari; Purwono, Nugroho; Oktaviani, Nadya	2020	GIS-based approaches on the accessibility of referral hospital using network analysis and the spatial distribution model of the spreading case of COVID-19 in Jakarta, Indonesia	BMC Health Services Research	Indonesia	10.1186/s12913-020-05896-x	COVID-19; GIS; Health care; Network analysis; Origin-destination cost matrix; Referral hospital; Service area; Spatial distribution; Standard deviational ellipse	Observational / ecological	National / regional	Inferred from title/abstract/keywords	Not specified	GIS / spatial analysis; Graph / network model	Analyzes COVID-19 spatial and/or temporal dynamics in Indonesia using gis / spatial analysis; graph / network model.		Asia	Inferred from detected location terms	High	Title/abstract/keywords	Title/abstract/keywords
Giuliani, Diego; Dickson, Maria Michela; Espa, Giuseppe; Santi, Flavio	2020	Modelling and predicting the spatio-temporal spread of cOVID-19 in Italy	BMC Infectious Diseases	United States; Italy; China	10.1186/s12879-020-05415-7	COVID-19; Italy; Spatio-temporal model	Forecasting / prediction	Global / multi-country	Inferred from title/abstract/keywords	Time-series / longitudinal	GIS / spatial analysis	Analyzes COVID-19 spatial and/or temporal dynamics in United States, Italy, China using gis / spatial analysis.		North America; Europe; Asia	Inferred from detected location terms	Medium	Title/abstract/keywords	Title/abstract/keywords
Zhang, Xi; Rao, Huaxiang; Wu, Yuwan; Huang, Yubei; Dai, Hongji	2020	Comparison of spatiotemporal characteristics of the COVID-19 and SARS outbreaks in mainland China	BMC Infectious Diseases	China	10.1186/s12879-020-05537-y	COVID-19; Coronavirus; Epidemic; SARS; Spatial clustering	Not specified	Global / multi-country	Inferred from title/abstract/keywords	Daily	GIS / spatial analysis; Moran's I / spatial autocorrelation; Graph / network model	Analyzes COVID-19 spatial and/or temporal dynamics in China using gis / spatial analysis; moran's i / spatial autocorrelation; graph / network model.		Asia	Inferred from detected location terms	High	Title/abstract/keywords	Title/abstract/keywords
Ma, Qianqian; Gao, Jinghong; Zhang, Wenjie; Wang, Linlin; Li, Mingyuan; Shi, Jinming; Zhai, Yunkai; Sun, Dongxu; Wang, Lin; Chen, Baozhan; Jiang, Shuai; Zhao, Jie	2021	Spatio-temporal distribution characteristics of COVID-19 in China: a city-level modeling study	BMC Infectious Diseases	China	10.1186/s12879-021-06515-8	COVID-19; China; Geographic hotspot; Spatio-temporal distribution; Time–space scan; Visualization	Forecasting / prediction	National / regional	Inferred from title/abstract/keywords	Daily	GIS / spatial analysis; Moran's I / spatial autocorrelation; Regression / statistical model; Graph / network model	Analyzes COVID-19 spatial and/or temporal dynamics in China using gis / spatial analysis; moran's i / spatial autocorrelation; regression / statistical model; graph / network model.		Asia	Inferred from detected location terms	High	Title/abstract/keywords	Title/abstract/keywords
Wang, Li; Xu, Chengdong; Wang, Jinfeng; Qiao, Jiajun; Yan, Mingtao; Zhu, Qiankun	2021	Spatiotemporal heterogeneity and its determinants of COVID-19 transmission in typical labor export provinces of China	BMC Infectious Diseases	China	10.1186/s12879-021-05926-x	COVID-19; Labor export region; Socioeconomic risk factors; Spatiotemporal pattern	Not specified	National / regional	Inferred from title/abstract/keywords	Time-series / longitudinal	GIS / spatial analysis; Bayesian / hierarchical model; Graph / network model	Analyzes COVID-19 spatial and/or temporal dynamics in China using gis / spatial analysis; bayesian / hierarchical model; graph / network model.		Asia	Inferred from detected location terms	High	Title/abstract/keywords	Title/abstract/keywords
Kabir, Kourosh; Taherinia, Ali; Ashourloo, Davoud; Khosravi, Ahmad; Karim, Hossien; Salehi Shahrabi, Hamid; Hedayat Yaghoobi, Mojtaba; Soleimani, Alireza; Siami, Zaynab; Noorisepehr, Mohammad; Tajbakhsh, Ramin; Maghsoudi, Mohammad Reza; Lak, Mehran; Mardi, Parham; Nouri, Behnaz; Mohammadzadeh, Mohammad; Azimzadeh, Mehdi; Bakhtiyari, Mahmood	2021	Epidemic size, trend and spatiotemporal mapping of SARS-CoV-2 using geographical information system in Alborz Province, Iran	BMC Infectious Diseases	Iran	10.1186/s12879-021-06870-6	Basic reproductive number; COVID-19; Case fatility rate; Geographic information system; Iran	Not specified	National / regional	Inferred from title/abstract/keywords	Daily	GIS / spatial analysis; Regression / statistical model; Graph / network model	Analyzes COVID-19 spatial and/or temporal dynamics in Iran using gis / spatial analysis; regression / statistical model; graph / network model.		Asia	Inferred from detected location terms	High	Title/abstract/keywords	Title/abstract/keywords
Lawson, Andrew B.	2023	Evaluation of predictive capability of Bayesian spatio-temporal models for Covid-19 spread	BMC Medical Research Methodology	Global/Not specified	10.1186/s12874-023-01997-3	Bayesian hierarchical modeling (BHM); Covid-19; MAE; MASE; MSE; Pandemic; Prospective; Retrospective; Spatio-temporal	Forecasting / prediction	National / regional	Inferred from title/abstract/keywords	Time-series / longitudinal	GIS / spatial analysis; Bayesian / hierarchical model; Compartmental model	Analyzes COVID-19 spatial and/or temporal dynamics using gis / spatial analysis; bayesian / hierarchical model; compartmental model.		Other/Not specified	Inferred from detected location terms	Low	insufficient explicit geographic-scale detail	no explicit location detected	Yes
Zhu, Zhixin; Feng, Yan; Gu, Lanfang; Guan, Xifei; Liu, Nawen; Zhu, Xiaoxia; Gu, Hua; Cai, Jian; Li, Xiuyang	2023	Spatio-temporal pattern and associate factors of intestinal infectious diseases in Zhejiang Province, China, 2008–2021: a Bayesian modeling study	BMC Public Health	China	10.1186/s12889-023-16552-4	Climate factors; Hierarchical Bayesian model; Intestinal infectious diseases; Socioeconomic condition; Spatial clustering	Not specified	National / regional	Inferred from title/abstract/keywords	Time-series / longitudinal	GIS / spatial analysis; Moran's I / spatial autocorrelation; Bayesian / hierarchical model	Analyzes COVID-19 spatial and/or temporal dynamics in China using gis / spatial analysis; moran's i / spatial autocorrelation; bayesian / hierarchical model.		Asia	Inferred from detected location terms	High	Title/abstract/keywords	Title/abstract/keywords
Luo, Jiajia; Wang, Xuan; Fan, Xiaomao; He, Yuxin; Du, Xiangjun; Chen, Yao Qing; Zhao, Yang	2025	A novel graph neural network based approach for influenza-like illness nowcasting: exploring the interplay of temporal, geographical, and functional spatial features	BMC Public Health	Global/Not specified	10.1186/s12889-025-21618-6	Functional topology; Graph neural network (GNN); Influenza prediction; Socio-economic association; Spatiotemporal interaction	Forecasting / prediction	National / regional	Inferred from title/abstract/keywords	Weekly	GIS / spatial analysis; Machine learning / deep learning; Graph / network model	Analyzes COVID-19 spatial and/or temporal dynamics using gis / spatial analysis; machine learning / deep learning; graph / network model.		Other/Not specified	Inferred from detected location terms	Low	insufficient explicit geographic-scale detail	no explicit location detected	Yes
Wang, Ruo Nan; Zhang, Yue Chi; Yu, Bo Tao; He, Yan Ting; Li, Bei; Zhang, Yi Li	2022	Spatio-temporal evolution and trend prediction of the incidence of Class B notifiable infectious diseases in China: a sample of statistical data from 2007 to 2020	BMC Public Health	China	10.1186/s12889-022-13566-2	Class B notifiable infectious diseases; Incidence; Spatial and temporal evolution; Trend prediction	Forecasting / prediction	Global / multi-country	Inferred from title/abstract/keywords	Time-series / longitudinal	GIS / spatial analysis; Moran's I / spatial autocorrelation	Analyzes COVID-19 spatial and/or temporal dynamics in China using gis / spatial analysis; moran's i / spatial autocorrelation.		Asia	Inferred from detected location terms	High	Title/abstract/keywords	Title/abstract/keywords
Fan, Qin; Li, Qun; Chen, Youliang; Tang, Jianbo	2024	Modeling COVID-19 spread using multi-agent simulation with small-world network approach	BMC Public Health	Global/Not specified	10.1186/s12889-024-18157-x	Agent; COVID-19; Small world networks; Social relationship; Spatiotemporal propagation	Forecasting / prediction	Global / multi-country	Inferred from title/abstract/keywords	Daily	GIS / spatial analysis; Compartmental model; Graph / network model; Agent-based simulation	Analyzes COVID-19 spatial and/or temporal dynamics using gis / spatial analysis; compartmental model; graph / network model; agent-based simulation.		Other/Not specified	Inferred from detected location terms	Low	insufficient explicit geographic-scale detail	Title/abstract/keywords	Yes
Wang, Weijia; Ji, Hong; Tang, Yifan; Zhu, Hongfei; Liu, Wendong; Wang, Kai; Zhu, Liguo; Ling, Chengxiu; Bao, Changjun; Wang, Ying	2025	Bayesian joint spatiotemporal modelling of primary infection and reinfection of HFMD at county level in Jiangsu, China, 2009–2023	BMC Public Health	China; Asia	10.1186/s12889-025-24931-2	Hand, foot, and mouth disease (HFMD); Integrated nested Laplace approximation (INLA); Primary infection and reinfection; Spatiotemporal joint model	Not specified	National / regional	Inferred from title/abstract/keywords	Monthly	GIS / spatial analysis; Bayesian / hierarchical model; Graph / network model	Analyzes COVID-19 spatial and/or temporal dynamics in China, Asia using gis / spatial analysis; bayesian / hierarchical model; graph / network model.		Asia	Inferred from detected location terms	Medium	Title/abstract/keywords	Title/abstract/keywords
Pu, Xiaojun; Zhu, Jiaqi; Wu, Yunkun; Leng, Chang; Bo, Zitong; Wang, Hongan	2024	Dynamic adaptive spatio–temporal graph network for COVID-19 forecasting	CAAI Transactions on Intelligence Technology	Global/Not specified	10.1049/cit2.12238	COVID-19 forecasting; adaptive; dynamic; intervention; spatio–temporal graph neural networks	Forecasting / prediction	National / regional	Inferred from title/abstract/keywords	Time-series / longitudinal	Machine learning / deep learning; Graph / network model	Analyzes COVID-19 spatial and/or temporal dynamics using machine learning / deep learning; graph / network model.		Other/Not specified	Inferred from detected location terms	Low	insufficient explicit geographic-scale detail	no explicit location detected	Yes
Li, Jing; Wang, Xuantong; He, Zhenxuan; Zhang, Tong	2021	A personalized activity-based spatiotemporal risk mapping approach to the COVID-19 pandemic	Cartography and Geographic Information Science	Global/Not specified	10.1080/15230406.2021.1906752	COVID-19; Spatiotemporal; exposure assessment; risk mapping; visualization	Not specified	National / regional	Inferred from title/abstract/keywords	Daily	GIS / spatial analysis; Graph / network model	Analyzes COVID-19 spatial and/or temporal dynamics using gis / spatial analysis; graph / network model.		Other/Not specified	Inferred from detected location terms	Low	insufficient explicit geographic-scale detail	no explicit location detected	Yes
Iriany, Atiek; Aini, Novi Nur; Sulistyono, Agus Dwi	2021	Spatio Temporal Modelling for Government Policy the COVID-19 Pandemic in East Java	CAUCHY: Jurnal Matematika Murni dan Aplikasi	Indonesia	10.18860/ca.v6i4.10639		Forecasting / prediction	Global / multi-country	Inferred from title/abstract/keywords	Daily	GIS / spatial analysis	Analyzes COVID-19 spatial and/or temporal dynamics in Indonesia using gis / spatial analysis.		Asia	Inferred from detected location terms	High	Title/abstract/keywords	Title/abstract/keywords
Wang, Peipei; Liu, Haiyan; Zheng, Xinqi; Ma, Ruifang	2023	A new method for spatio-temporal transmission prediction of COVID-19	Chaos, Solitons and Fractals	China	10.1016/j.chaos.2022.112996	CA; COVID-19; LSTM; Modeling; Spatio-temporal	Forecasting / prediction	Global / multi-country	Inferred from title/abstract/keywords	Time-series / longitudinal	GIS / spatial analysis; Machine learning / deep learning; Graph / network model; Agent-based simulation	Analyzes COVID-19 spatial and/or temporal dynamics in China using gis / spatial analysis; machine learning / deep learning; graph / network model; agent-based simulation.		Asia	Inferred from detected location terms	High	Title/abstract/keywords	Title/abstract/keywords
YEŞİLKANAT, Cafer Mert	2020	Spatio-temporal estimation of the daily cases of COVID-19 in worldwide using random forest machine learning algorithm	Chaos, Solitons and Fractals	Global/Not specified	10.1016/j.chaos.2020.110210	COVID-19; Estimating; Machine learning; Mapping; Random forest	Not specified	Global / multi-country	Inferred from title/abstract/keywords	Daily	GIS / spatial analysis; Machine learning / deep learning	Analyzes COVID-19 spatial and/or temporal dynamics using gis / spatial analysis; machine learning / deep learning.		Other/Not specified	Inferred from detected location terms	Low	insufficient explicit geographic-scale detail	Title/abstract/keywords	Yes
Karimian, Hamed; Fan, Qin; Li, Qun; Chen, Youliang; Shi, Juan	2023	Spatiotemporal transmission of infectious particles in environment: A case study of Covid-19	Chemosphere	Global/Not specified	10.1016/j.chemosphere.2023.139065	COVID-19; Environmental transmission; Epidemiological studies; Multi-agent; Propagation simulation	Modeling / simulation	National / regional	Inferred from title/abstract/keywords	Daily	GIS / spatial analysis; Agent-based simulation	Analyzes COVID-19 spatial and/or temporal dynamics using gis / spatial analysis; agent-based simulation.		Other/Not specified	Inferred from detected location terms	Low	insufficient explicit geographic-scale detail	no explicit location detected	Yes
Fu, Haiyue; Hong, Nana; Liao, Chuan	2023	Spatio-temporal patterns of Chinese urban recovery and system resilience under the pandemic new normal	Cities	China	10.1016/j.cities.2023.104385	COVID-19; China; Spatio-temporal patterns; Urban recovery; Urban resilience	Not specified	National / regional	Inferred from title/abstract/keywords	Time-series / longitudinal	GIS / spatial analysis; Regression / statistical model; Graph / network model	Analyzes COVID-19 spatial and/or temporal dynamics in China using gis / spatial analysis; regression / statistical model; graph / network model.		Asia	Inferred from detected location terms	High	Title/abstract/keywords	Title/abstract/keywords
Wei, Ye; Wang, Jiaoe; Song, Wei; Xiu, Chunliang; Ma, Li; Pei, Tao	2021	Spread of COVID-19 in China: analysis from a city-based epidemic and mobility model	Cities	China	10.1016/j.cities.2020.103010	COVID-19; City lockdown; Containment measure; Epidemic model; Population mobility	Modeling / simulation	City / local	Inferred from title/abstract/keywords	Time-series / longitudinal	GIS / spatial analysis; Graph / network model; Agent-based simulation	Analyzes COVID-19 spatial and/or temporal dynamics in China using gis / spatial analysis; graph / network model; agent-based simulation.		Asia	Inferred from detected location terms	High	Title/abstract/keywords	Title/abstract/keywords
Qiao, Mengling; Huang, Bo	2023	COVID-19 spread prediction using socio-demographic and mobility-related data	Cities	Global/Not specified	10.1016/j.cities.2023.104360	COVID-19; GTWR; Human mobility; Social vulnerability; Spatiotemporal impacts	Forecasting / prediction	City / local	Inferred from title/abstract/keywords	Time-series / longitudinal	GIS / spatial analysis; Regression / statistical model; Graph / network model	Analyzes COVID-19 spatial and/or temporal dynamics using gis / spatial analysis; regression / statistical model; graph / network model.		Other/Not specified	Inferred from detected location terms	Low	insufficient explicit geographic-scale detail	no explicit location detected	Yes
Wei, Shimei; Pan, Jinghu	2024	Spatiotemporal characteristics of residents' intercity travel in China under the impact of COVID-19 pandemic	Cities	China	10.1016/j.cities.2024.105206	AutoNavi migration index (AMI); COVID-19; China; Intercity travel; Singular value decomposition (SVD); Spatiotemporal pattern; Weighted stochastic block model (WSBM)	Not specified	National / regional	Inferred from title/abstract/keywords	Daily	GIS / spatial analysis; Graph / network model	Analyzes COVID-19 spatial and/or temporal dynamics in China using gis / spatial analysis; graph / network model.		Asia	Inferred from detected location terms	High	Title/abstract/keywords	Title/abstract/keywords
Wang, Yun; Liu, Ying; Struthers, James; Lian, Min	2021	Spatiotemporal Characteristics of the COVID-19 Epidemic in the United States	Clinical Infectious Diseases	United States	10.1093/cid/ciaa934	COVID-19; clustering; epidemiology; geography; spatiotemporal trend	Not specified	Global / multi-country	Inferred from title/abstract/keywords	Weekly	GIS / spatial analysis; Graph / network model	Analyzes COVID-19 spatial and/or temporal dynamics in United States using gis / spatial analysis; graph / network model.		North America	Inferred from detected location terms	High	Title/abstract/keywords	Title/abstract/keywords
Shi, Wenzhong; Tong, Chengzhuo; Zhang, Anshu; Wang, Bin; Shi, Zhicheng; Yao, Yepeng; Jia, Peng	2021	An extended Weight Kernel Density Estimation model forecasts COVID-19 onset risk and identifies spatiotemporal variations of lockdown effects in China	Communications Biology	China	10.1038/s42003-021-01677-2		Forecasting / prediction	City / local	Inferred from title/abstract/keywords	Time-series / longitudinal	GIS / spatial analysis	Analyzes COVID-19 spatial and/or temporal dynamics in China using gis / spatial analysis.		Asia	Inferred from detected location terms	High	Title/abstract/keywords	Title/abstract/keywords
Karim, Marouane; Rhila, Soukaina Ben; Boutayeb, Hamza; Rachik, Mostafa	2022	COVID-19 SPATIOTEMPORAL SIR MODEL: REGIONAL OPTIMAL CONTROL APPROACH	Communications in Mathematical Biology and Neuroscience	Global/Not specified	10.28919/cmbn/7734	Covid-19; numerical method; regional optimal control; spatial-temporal transmission	Modeling / simulation	National / regional	Inferred from title/abstract/keywords	Time-series / longitudinal	GIS / spatial analysis; Compartmental model	Analyzes COVID-19 spatial and/or temporal dynamics using gis / spatial analysis; compartmental model.		Other/Not specified	Inferred from detected location terms	Low	insufficient explicit geographic-scale detail	no explicit location detected	Yes
Kulldorff, Martin	1997	A spatial scan statistic	Communications in Statistics - Theory and Methods	Global/Not specified	10.1080/03610929708831995	Bernoulli process; Clustering; Clusters; Confounders; Inhomogeneous Poisson process; Point patterns; Sudden infant death syndrome	Not specified	Other/Not specified	Inferred from title/abstract/keywords	Not specified	Regression / statistical model	Analyzes COVID-19 spatial and/or temporal dynamics using regression / statistical model.		Other/Not specified	Inferred from detected location terms	Low	insufficient explicit geographic-scale detail	no explicit location detected	Yes
Klein, Brennan; Zenteno, Ana C.; Joseph, Daisha; Zahedi, Mohammadmehdi; Hu, Michael; Copenhaver, Martin S.; Kraemer, Moritz U.G.; Chinazzi, Matteo; Klompas, Michael; Vespignani, Alessandro; Scarpino, Samuel V.; Salmasian, Hojjat	2023	Forecasting hospital-level COVID-19 admissions using real-time mobility data	Communications Medicine	Global/Not specified	10.1038/s43856-023-00253-5		Forecasting / prediction	National / regional	Inferred from title/abstract/keywords	Not specified	Other / not specified	Analyzes COVID-19 spatial and/or temporal dynamics using other / not specified.		Other/Not specified	Inferred from detected location terms	Low	insufficient explicit geographic-scale detail	no explicit location detected	Yes
Shao, Qi; Xu, Yongming; Wu, Hanyi	2021	Spatial Prediction of COVID-19 in China Based on Machine Learning Algorithms and Geographically Weighted Regression	Computational and Mathematical Methods in Medicine	China	10.1155/2021/7196492		Forecasting / prediction	National / regional	Inferred from title/abstract/keywords	Not specified	Regression / statistical model; Machine learning / deep learning; Graph / network model	Analyzes COVID-19 spatial and/or temporal dynamics in China using regression / statistical model; machine learning / deep learning; graph / network model.		Asia	Inferred from detected location terms	High	Title/abstract/keywords	Title/abstract/keywords
Hu, Nanzhou; Zhang, Ziyi; Duffield, Nicholas; Li, Xiao; Dadashova, Bahar; Wu, Dayong; Yu, Siyu; Ye, Xinyue; Han, Daikwon; Zhang, Zhe	2024	Geographical and temporal weighted regression: examining spatial variations of COVID-19 mortality pattern using mobility and multi-source data	Computational Urban Science	United States	10.1007/s43762-024-00117-1	COVID-19; Geographical and temporal weighted regression; Mobility; Multi-scale geographically weighted regression	Not specified	National / regional	Inferred from title/abstract/keywords	Time-series / longitudinal	Regression / statistical model; Graph / network model	Analyzes COVID-19 spatial and/or temporal dynamics in United States using regression / statistical model; graph / network model.		North America	Inferred from detected location terms	High	Title/abstract/keywords	Title/abstract/keywords
Dong, Yu; Liang, Christy Jie; Chen, Yi; Hua, Jie	2023	A visual modeling method for spatiotemporal and multidimensional features in epidemiological analysis: Applied COVID-19 aggregated datasets	Computational Visual Media	Australia; Wales	10.1007/s41095-023-0353-5	COVID-19; epidemiological analysis; multidimensional; spatiotemporal; visual modeling	Not specified	Other/Not specified	Inferred from title/abstract/keywords	Time-series / longitudinal	GIS / spatial analysis; Graph / network model	Analyzes COVID-19 spatial and/or temporal dynamics in Australia, Wales using gis / spatial analysis; graph / network model.		Oceania; Europe	Inferred from detected location terms	Medium	Title/abstract/keywords	Title/abstract/keywords
Noor, Talal H.; Almars, Abdulqader; Gad, Ibrahim; Atlam, El Sayed; Elmezain, Mahmoud	2022	Spatial Impressions Monitoring during COVID-19 Pandemic Using Machine Learning Techniques	Computers	Saudi Arabia	10.3390/computers11040052	Arabic tweets; COVID-19; LSTM; NLP; machine learning	Not specified	Other/Not specified	Inferred from title/abstract/keywords	Not specified	GIS / spatial analysis; Machine learning / deep learning; Graph / network model	Analyzes COVID-19 spatial and/or temporal dynamics in Saudi Arabia using gis / spatial analysis; machine learning / deep learning; graph / network model.		Asia	Inferred from detected location terms	High	Title/abstract/keywords	Title/abstract/keywords
Cuevas, Erik	2020	An agent-based model to evaluate the COVID-19 transmission risks in facilities	Computers in Biology and Medicine	Global/Not specified	10.1016/j.compbiomed.2020.103827	Agent-based modeling; COVID-19; Transmission models	Modeling / simulation	Global / multi-country	Inferred from title/abstract/keywords	Time-series / longitudinal	GIS / spatial analysis; Agent-based simulation	Analyzes COVID-19 spatial and/or temporal dynamics using gis / spatial analysis; agent-based simulation.		Other/Not specified	Inferred from detected location terms	Low	insufficient explicit geographic-scale detail	Title/abstract/keywords	Yes
Mileu, Nelson; Costa, Nuno M.; Costa, Eduarda M.; Alves, André	2022	Mobility and Dissemination of COVID-19 in Portugal: Correlations and Estimates from Google’s Mobility Data	Data	Portugal	10.3390/data7080107	COVID-19; cases estimation; containment measures; mobility; predictive model	Forecasting / prediction	Other/Not specified	Inferred from title/abstract/keywords	Not specified	Regression / statistical model	Analyzes COVID-19 spatial and/or temporal dynamics in Portugal using regression / statistical model.		Europe	Inferred from detected location terms	High	Title/abstract/keywords	Title/abstract/keywords
Lv, Zhiqiang; Wang, Xiaotong; Cheng, Zesheng; Li, Jianbo; Li, Haoran; Xu, Zhihao	2023	A new approach to COVID-19 data mining: A deep spatial–temporal prediction model based on tree structure for traffic revitalization index	Data and Knowledge Engineering	Global/Not specified	10.1016/j.datak.2023.102193	COVID-19; Directional feature; Hierarchical feature; Spatial–temporal model; Traffic revitalization index	Forecasting / prediction	Global / multi-country	Inferred from title/abstract/keywords	Time-series / longitudinal	Bayesian / hierarchical model; Graph / network model	Analyzes COVID-19 spatial and/or temporal dynamics using bayesian / hierarchical model; graph / network model.		Other/Not specified	Inferred from detected location terms	Low	insufficient explicit geographic-scale detail	Title/abstract/keywords	Yes
Lv, Zhiqiang; Li, Jianbo; Dong, Chuanhao; Li, Haoran; Xu, Zhihao	2021	Deep learning in the COVID-19 epidemic: A deep model for urban traffic revitalization index	Data and Knowledge Engineering	China	10.1016/j.datak.2021.101912	COVID-19; Data mining; Data models; Mining methods and algorithms; Traffic revitalization index	Forecasting / prediction	City / local	Inferred from title/abstract/keywords	Time-series / longitudinal	Machine learning / deep learning; Graph / network model	Analyzes COVID-19 spatial and/or temporal dynamics in China using machine learning / deep learning; graph / network model.		Asia	Inferred from detected location terms	High	Title/abstract/keywords	Title/abstract/keywords
Mir, Sajad Ahmad; Bhat, M. Sultan; Rather, G. M.; Mattoo, Durdanah	2021	Role of big geospatial data in the COVID-19 crisis	Data Science for COVID-19: Volume 2: Societal and Medical Perspectives	China	10.1016/B978-0-323-90769-9.00031-1	Artificial intelligence; Big geospatial data; COVID-19; Decision support system; Healthcare crisis; Location analytics	Forecasting / prediction	Global / multi-country	Inferred from title/abstract/keywords	Time-series / longitudinal	GIS / spatial analysis; Graph / network model	Analyzes COVID-19 spatial and/or temporal dynamics in China using gis / spatial analysis; graph / network model.		Asia	Inferred from detected location terms	High	Title/abstract/keywords	Title/abstract/keywords
Al-Kindi, Khalifa M.; Alkharusi, Amira; Alshukaili, Duhai; Al Nasiri, Noura; Al-Awadhi, Talal; Charabi, Yassine; El Kenawy, Ahmed M.	2020	Spatiotemporal Assessment of COVID-19 Spread over Oman Using GIS Techniques	Earth Systems and Environment	Oman	10.1007/s41748-020-00194-2	COVID-19; G*i; GIS; Moran’s I; Oman; Spatial analysis	Observational / ecological	Global / multi-country	Inferred from title/abstract/keywords	Time-series / longitudinal	GIS / spatial analysis; Moran's I / spatial autocorrelation; Graph / network model	Analyzes COVID-19 spatial and/or temporal dynamics in Oman using gis / spatial analysis; moran's i / spatial autocorrelation; graph / network model.		Asia	Inferred from detected location terms	High	Title/abstract/keywords	Title/abstract/keywords
Elsadany, A A; Aljuaidi, Sarah; Elsonbaty, Amr; Aldurayhim, A	2023	ON SPATIO-TEMPORAL DYNAMICS OF COVID-19 EPIDEMIC 1 2 1 2 MODEL INCORPORATING VIRUS MUTATIONS AND VACCINATIONS EFFECTS	Electronic Journal of Mathematical Analysis and Applications	Global/Not specified	10.21608/JFCA.2023.284		Modeling / simulation	National / regional	Inferred from title/abstract/keywords	Time-series / longitudinal	GIS / spatial analysis; Agent-based simulation	Analyzes COVID-19 spatial and/or temporal dynamics using gis / spatial analysis; agent-based simulation.		Other/Not specified	Inferred from detected location terms	Low	insufficient explicit geographic-scale detail	no explicit location detected	Yes
Sant’Anna, Fernando Hayashi; Muterle Varela, Ana Paula; Prichula, Janira; Comerlato, Juliana; Comerlato, Carolina Baldisserotto; Roglio, Vinicius Serafini; Mendes Pereira, Gerson Fernando; Moreno, Flávia; Seixas, Adriana; Wendland, Eliana Márcia	2021	Emergence of the novel SARS-CoV-2 lineage VUI-NP13L and massive spread of P.2 in South Brazil	Emerging Microbes and Infections	Brazil	10.1080/22221751.2021.1949948	Brazil; COVID-19; SARS-CoV-2 genomes; Severe acute respiratory syndrome coronavirus 2; VUI-NP13L	Not specified	Other/Not specified	Inferred from title/abstract/keywords	Not specified	Other / not specified	Analyzes COVID-19 spatial and/or temporal dynamics in Brazil using other / not specified.		South America	Inferred from detected location terms	High	Title/abstract/keywords	Title/abstract/keywords
Gaidai, Oleg; Xing, Yihan	2023	A Novel Bio-System Reliability Approach for Multi-State COVID-19 Epidemic Forecast	Engineered Science	Global/Not specified	10.30919/es8d797	COVID-19; Epidemic outbreak; Mathematical biology; Probability forecast; Public health	Forecasting / prediction	Global / multi-country	Inferred from title/abstract/keywords	Time-series / longitudinal	GIS / spatial analysis	Analyzes COVID-19 spatial and/or temporal dynamics using gis / spatial analysis.		Other/Not specified	Inferred from detected location terms	Low	insufficient explicit geographic-scale detail	Title/abstract/keywords	Yes
Diebner, Hans H.	2023	Spatio-Temporal Patterns of the SARS-CoV-2 Epidemic in Germany	Entropy	Germany	10.3390/e25081137	COVID-19; SARS-CoV-2; cluster analysis; diversity; epidemic spatial heterogeneity; spatio-temporal patterns	Not specified	National / regional	Inferred from title/abstract/keywords	Time-series / longitudinal	GIS / spatial analysis; Graph / network model	Analyzes COVID-19 spatial and/or temporal dynamics in Germany using gis / spatial analysis; graph / network model.		Europe	Inferred from detected location terms	High	Title/abstract/keywords	Title/abstract/keywords
Galarza, César Raúl Castro; Sánchez, Omar Nolberto Díaz; Pimentel, Jonatha Sousa; Bulhões, Rodrigo; López-Gonzales, Javier Linkolk; Rodrigues, Paulo Canas	2024	Bayesian Spatio-Temporal Modeling of the Dynamics of COVID-19 Deaths in Peru	Entropy	Peru	10.3390/e26060474	Bayesian statistics; COVID-19; areal unit data; spatio-temporal generalized linear model; spatio-temporal modeling	Not specified	National / regional	Inferred from title/abstract/keywords	Time-series / longitudinal	GIS / spatial analysis; Bayesian / hierarchical model	Analyzes COVID-19 spatial and/or temporal dynamics in Peru using gis / spatial analysis; bayesian / hierarchical model.		South America	Inferred from detected location terms	High	Title/abstract/keywords	Title/abstract/keywords
Urban, Rodrigo Custodio; Nakada, Liane Yuri Kondo	2021	GIS-based spatial modelling of COVID-19 death incidence in São Paulo, Brazil	Environment and Urbanization	Brazil	10.1177/0956247820963962	SARS-CoV-2; São Paulo; geographically weighted regression model; informal urban settlements; people per household; population density; spatial error model	Observational / ecological	City / local	Inferred from title/abstract/keywords	Not specified	GIS / spatial analysis; Regression / statistical model; Graph / network model	Analyzes COVID-19 spatial and/or temporal dynamics in Brazil using gis / spatial analysis; regression / statistical model; graph / network model.		South America	Inferred from detected location terms	High	Title/abstract/keywords	Title/abstract/keywords
Li, Guangquan; Denise, Hubert; Diggle, Peter; Grimsley, Jasmine; Holmes, Chris; James, Daniel; Jersakova, Radka; Mole, Callum; Nicholson, George; Smith, Camila Rangel; Richardson, Sylvia; Rowe, William; Rowlingson, Barry; Torabi, Fatemeh; Wade, Matthew J.; Blangiardo, Marta	2023	A spatio-temporal framework for modelling wastewater concentration during the COVID-19 pandemic	Environment International	England	10.1016/j.envint.2023.107765	Bayesian spatio-temporal model; Probabilistic detection; SARS-CoV-2; Spatial prediction; Wastewater viral concentration	Forecasting / prediction	Global / multi-country	Inferred from title/abstract/keywords	Weekly	GIS / spatial analysis; Bayesian / hierarchical model; Graph / network model	Analyzes COVID-19 spatial and/or temporal dynamics in England using gis / spatial analysis; bayesian / hierarchical model; graph / network model.		Europe	Inferred from detected location terms	High	Title/abstract/keywords	Title/abstract/keywords
Bherwani, Hemant; Anjum, Saima; Kumar, Suman; Gautam, Sneha; Gupta, Ankit; Kumbhare, Himanshu; Anshul, Avneesh; Kumar, Rakesh	2021	Understanding COVID-19 transmission through Bayesian probabilistic modeling and GIS-based Voronoi approach: a policy perspective	Environment, Development and Sustainability	China; India	10.1007/s10668-020-00849-0	Bayesian probability; COVID-19; Change point analysis; SARS-CoV-2; Voronoi diagram	Not specified	National / regional	Inferred from title/abstract/keywords	Not specified	GIS / spatial analysis; Bayesian / hierarchical model	Analyzes COVID-19 spatial and/or temporal dynamics in China, India using gis / spatial analysis; bayesian / hierarchical model.		Asia	Inferred from detected location terms	Medium	Title/abstract/keywords	Title/abstract/keywords
Clark, Sierra Nicole; Kulka, Ryan; Buteau, Stephane; Lavigne, Eric; Zhang, Joyce J.Y.; Riel-Roberge, Christian; Smargiassi, Audrey; Weichenthal, Scott; Van Ryswyk, Keith	2024	High-resolution spatial and spatiotemporal modelling of air pollution using fixed site and mobile monitoring in a Canadian city	Environmental Pollution	Canada	10.1016/j.envpol.2024.124353	Air pollution; Canada; Land use regression; Mobile monitoring; Spatiotemporal; UFP	Forecasting / prediction	City / local	Inferred from title/abstract/keywords	Weekly	GIS / spatial analysis; Regression / statistical model	Analyzes COVID-19 spatial and/or temporal dynamics in Canada using gis / spatial analysis; regression / statistical model.		North America	Inferred from detected location terms	High	Title/abstract/keywords	Title/abstract/keywords
Moazeni, Malihe; Maracy, Mohammad Reza; Dehdashti, Bahare; Ebrahimi, Afshin	2022	Spatiotemporal analysis of COVID-19, air pollution, climate, and meteorological conditions in a metropolitan region of Iran	Environmental Science and Pollution Research	Iran	10.1007/s11356-021-17535-x	Air pollution; COVID-19; Climate effect; GIS; Google Earth Engine; Meteorological indicators; Sentinel-5P	Observational / ecological	National / regional	Inferred from title/abstract/keywords	Time-series / longitudinal	GIS / spatial analysis; Moran's I / spatial autocorrelation; Regression / statistical model	Analyzes COVID-19 spatial and/or temporal dynamics in Iran using gis / spatial analysis; moran's i / spatial autocorrelation; regression / statistical model.		Asia	Inferred from detected location terms	High	Title/abstract/keywords	Title/abstract/keywords
Jasim, Ihsan Abbas; Fileeh, Moheb Kamil; Ebrahhem, Mustafa A.; Al-Maliki, Laheab A.; Al-Mamoori, Sohaib K.; Al-Ansari, Nadhir	2022	Geographically weighted regression model for physical, social, and economic factors affecting the COVID-19 pandemic spreading	Environmental Science and Pollution Research	Global/Not specified	10.1007/s11356-022-18564-w	COVID-19; Geographically weighted regression; Level of movement and accessibility; Level of urbanization; Pandemic; Spatial relations	Not specified	National / regional	Inferred from title/abstract/keywords	Not specified	GIS / spatial analysis; Regression / statistical model; Graph / network model	Analyzes COVID-19 spatial and/or temporal dynamics using gis / spatial analysis; regression / statistical model; graph / network model.		Other/Not specified	Inferred from detected location terms	Low	insufficient explicit geographic-scale detail	no explicit location detected	Yes
Medema, Gertjan; Heijnen, Leo; Elsinga, Goffe; Italiaander, Ronald; Brouwer, Anke	2020	Presence of SARS-Coronavirus-2 RNA in Sewage and Correlation with Reported COVID-19 Prevalence in the Early Stage of the Epidemic in the Netherlands	Environmental Science and Technology Letters	Netherlands	10.1021/acs.estlett.0c00357		Not specified	Other/Not specified	Inferred from title/abstract/keywords	Not specified	Other / not specified	Analyzes COVID-19 spatial and/or temporal dynamics in Netherlands using other / not specified.		Europe	Inferred from detected location terms	High	Title/abstract/keywords	Title/abstract/keywords
Andrade, L. A.; Gomes, D. S.; Lima, S. V.M.A.; Duque, A. M.; Melo, M. S.; Góes, M. A.O.; Ribeiro, C. J.N.; Peixoto, M. V.S.; Souza, C. D.F.; Santos, A. D.	2020	COVID-19 mortality in an area of northeast Brazil: Epidemiological characteristics and prospective spatiotemporal modelling	Epidemiology and Infection	Brazil	10.1017/S0950268820002915	COVID-19; mortality; pandemic; space-time clusters; spatial analysis	Observational / ecological	National / regional	Inferred from title/abstract/keywords	Time-series / longitudinal	GIS / spatial analysis; Bayesian / hierarchical model; Regression / statistical model	Analyzes COVID-19 spatial and/or temporal dynamics in Brazil using gis / spatial analysis; bayesian / hierarchical model; regression / statistical model.		South America	Inferred from detected location terms	High	Title/abstract/keywords	Title/abstract/keywords
Witteveen-Freidl, Gudrun; Lauenborg Moller, Karina; Voldstedlund, Marianne; Gubbels, Sophie; Abushalleeh, Nour; Agger, Sophie; Bindslev, Niels; Bjerre, Karsten Dalsgaard; Valentiner-Branth, Palle; Chaine, Manon; Drotner, Sisse; Emborg, Hanne Dorthe; Espenhain, Laura; Galle, Michael; Grau, Julie; Hallundbaek, Louise; Irshad, Irfatha; Jacobsen, Lars Hervig; Kovacs, Dora; Krause, Tyra Grove; Suwalsk…	2025	Data for action - description of the automated COVID-19 surveillance system in Denmark and lessons learnt, January 2020 to June 2024	Epidemiology and Infection	Denmark	10.1017/S0950268825000263	Automation; COVID-19; Denmark; Public Health Surveillance; SARS-CoV-2; Systems Integration	Not specified	Other/Not specified	Inferred from title/abstract/keywords	Not specified	Other / not specified	Analyzes COVID-19 spatial and/or temporal dynamics in Denmark using other / not specified.		Europe	Inferred from detected location terms	High	Title/abstract/keywords	Title/abstract/keywords
Gomes, D. S.; Andrade, L. A.; Ribeiro, C. J.N.; Peixoto, M. V.S.; Lima, S. V.M.A.; Duque, A. M.; Cirilo, T. M.; Góes, M. A.O.; Lima, A. G.C.F.; Santos, M. B.; Araújo, K. C.G.M.; Santos, A. D.	2020	Risk clusters of COVID-19 transmission in northeastern Brazil: Prospective space-time modelling	Epidemiology and Infection	Brazil	10.1017/S0950268820001843	COVID-19; disease surveillance; pandemic; space-time cluster; spatial analysis	Observational / ecological	Global / multi-country	Inferred from title/abstract/keywords	Time-series / longitudinal	GIS / spatial analysis; Moran's I / spatial autocorrelation; Bayesian / hierarchical model; Regression / statistical model	Analyzes COVID-19 spatial and/or temporal dynamics in Brazil using gis / spatial analysis; moran's i / spatial autocorrelation; bayesian / hierarchical model; regression / statistical model.		South America	Inferred from detected location terms	High	Title/abstract/keywords	Title/abstract/keywords
Wang, Haoyi; Varol, Tugce; Gültzow, Thomas; Zimmermann, Hanne M.L.; Ruiter, Robert A.C.; Jonas, Kai J.	2024	Spatio-temporal distributions of COVID-19 vaccine doses uptake in the Netherlands: A Bayesian ecological modelling analysis	Epidemiology and Infection	Netherlands	10.1017/S0950268824001249	Bayesian spatio-temporal analysis; COVID-19; prevention; small area estimation; vaccination uptake	Observational / ecological	National / regional	Inferred from title/abstract/keywords	Time-series / longitudinal	GIS / spatial analysis; Bayesian / hierarchical model; Regression / statistical model; Graph / network model	Analyzes COVID-19 spatial and/or temporal dynamics in Netherlands using gis / spatial analysis; bayesian / hierarchical model; regression / statistical model; graph / network model.		Europe	Inferred from detected location terms	High	Title/abstract/keywords	Title/abstract/keywords
Mellor, Jonathon; Overton, Christopher E.; Fyles, Martyn; Chawner, Liam; Baxter, James; Baird, Tarrion; Ward, Thomas	2023	Understanding the leading indicators of hospital admissions from COVID-19 across successive waves in the UK	Epidemiology and Infection	England; UK	10.1017/S0950268823001449	COVID-19; Hospitalisation; Syndromic surveillance; healthcare pressure; leading indicators	Not specified	National / regional	Inferred from title/abstract/keywords	Time-series / longitudinal	GIS / spatial analysis; Graph / network model	Analyzes COVID-19 spatial and/or temporal dynamics in England, UK using gis / spatial analysis; graph / network model.		Europe	Inferred from detected location terms	Medium	Title/abstract/keywords	Title/abstract/keywords
Elson, Richard; Davies, Tilman M.; Lake, Iain R.; Vivancos, Roberto; Blomquist, Paula B.; Charlett, Andre; Dabrera, Gavin	2021	The spatio-temporal distribution of COVID-19 infection in England between January and June 2020	Epidemiology and Infection	England; UK	10.1017/S0950268821000534	COVID-19; health resources; kernel density estimation; severe acute respiratory syndrome coronavirus 2; spatial analysis	Forecasting / prediction	Global / multi-country	Inferred from title/abstract/keywords	Time-series / longitudinal	GIS / spatial analysis; Graph / network model	Analyzes COVID-19 spatial and/or temporal dynamics in England, UK using gis / spatial analysis; graph / network model.		Europe	Inferred from detected location terms	Medium	Title/abstract/keywords	Title/abstract/keywords
Kennedy, Beatrice; Varotsis, Georgios; Hammar, Ulf; Nguyen, Diem; Carrasquilla, Germán D.; van Zoest, Vera; Kristiansson, Robert S.; Fitipaldi, Hugo; Dekkers, Koen F.; Daivadanam, Meena; Martinell, Mats; Björk, Jonas; Fall, Tove	2024	Sociodemographic characteristics and COVID-19 testing rates: spatiotemporal patterns and impact of test accessibility in Sweden	European Journal of Public Health	Sweden	10.1093/eurpub/ckad209		Not specified	Global / multi-country	Inferred from title/abstract/keywords	Daily	GIS / spatial analysis; Regression / statistical model; Graph / network model	Analyzes COVID-19 spatial and/or temporal dynamics in Sweden using gis / spatial analysis; regression / statistical model; graph / network model.		Europe	Inferred from detected location terms	High	Title/abstract/keywords	Title/abstract/keywords
Batrancea, Larissa Margareta; Koç, Dilara Altan; Akgüller, Ömer; Balcı, Mehmet Ali; Nichita, Anca	2025	A Comparative Study of COVID-19 Dynamics in Major Turkish Cities Using Fractional Advection–Diffusion–Reaction Equations	Fractal and Fractional	Global/Not specified	10.3390/fractalfract9040201	COVID-19 modeling; advection–diffusion–reaction equation; finite difference method; fractional calculus; public health interventions	Forecasting / prediction	City / local	Inferred from title/abstract/keywords	Weekly	Other / not specified	Analyzes COVID-19 spatial and/or temporal dynamics using other / not specified.		Other/Not specified	Inferred from detected location terms	Low	insufficient explicit geographic-scale detail	no explicit location detected	Yes
Man, Wang; Sun, Junhao; Wei, Xianqiang	2024	Analysis of the Spatiotemporal Variations and Influencing Factors of COVID-19 in Various Cities in East China: Bayesian Spatio-Temporal Model	Frontiers in Artificial Intelligence and Applications	China	10.3233/FAIA231402	Bayesian spatio-temporal model; COVID-19; East China; relative risk	Observational / ecological	Global / multi-country	Inferred from title/abstract/keywords	Time-series / longitudinal	GIS / spatial analysis; Bayesian / hierarchical model	Analyzes COVID-19 spatial and/or temporal dynamics in China using gis / spatial analysis; bayesian / hierarchical model.		Asia	Inferred from detected location terms	High	Title/abstract/keywords	Title/abstract/keywords
Potgieter, A.; Fabris-Rotelli, I. N.; Kimmie, Z.; Dudeni-Tlhone, N.; Holloway, J. P.; Janse van Rensburg, C.; Thiede, R. N.; Debba, P.; Manjoo-Docrat, R.; Abdelatif, N.; Khuluse-Makhanya, S.	2021	Modelling Representative Population Mobility for COVID-19 Spatial Transmission in South Africa	Frontiers in Big Data	South Africa; Africa	10.3389/fdata.2021.718351	COVID-19; hierarchical clustering; mobility; principal component analysis; spatial; spatial weight matrices	Not specified	National / regional	Inferred from title/abstract/keywords	Not specified	Bayesian / hierarchical model	Analyzes COVID-19 spatial and/or temporal dynamics in South Africa, Africa using bayesian / hierarchical model.		Africa	Inferred from detected location terms	Medium	Title/abstract/keywords	Title/abstract/keywords
da Silva, Cecilia Cordeiro; de Lima, Clarisse Lins; da Silva, Ana Clara Gomes; Silva, Eduardo Luiz; Marques, Gabriel Souza; de Araújo, Lucas Job Brito; Albuquerque Júnior, Luiz Antônio; de Souza, Samuel Barbosa Jatobá; de Santana, Maíra Araújo; Gomes, Juliana Carneiro; Barbosa, Valter Augusto de Freitas; Musah, Anwar; Kostkova, Patty; dos Santos, Wellington Pinheiro; da Silva Filho, Abel Guilherm…	2021	Covid-19 Dynamic Monitoring and Real-Time Spatio-Temporal Forecasting	Frontiers in Public Health	Brazil; China	10.3389/fpubh.2021.641253	COVID-19; Covid-19 pandemics forecasting; SARS-CoV-2; digital epidemiology; spatio-temporal analysis; spatio-temporal forecasting	Forecasting / prediction	Global / multi-country	Inferred from title/abstract/keywords	Time-series / longitudinal	GIS / spatial analysis; Regression / statistical model; Machine learning / deep learning; Graph / network model	Analyzes COVID-19 spatial and/or temporal dynamics in Brazil, China using gis / spatial analysis; regression / statistical model; machine learning / deep learning; graph / network model.		South America; Asia	Inferred from detected location terms	Medium	Title/abstract/keywords	Title/abstract/keywords
Silva, Melissa; Viana, Cláudia M.; Betco, Iuria; Nogueira, Paulo; Roquette, Rita; Rocha, Jorge	2024	Spatiotemporal dynamics of epidemiology diseases: mobility based risk and short-term prediction modeling of COVID-19	Frontiers in Public Health	Global/Not specified	10.3389/fpubh.2024.1359167	ergodic; forecasting; mobility; non-linearity; risk; simple exponential smoothing	Forecasting / prediction	City / local	Inferred from title/abstract/keywords	Time-series / longitudinal	GIS / spatial analysis; Graph / network model	Analyzes COVID-19 spatial and/or temporal dynamics using gis / spatial analysis; graph / network model.		Other/Not specified	Inferred from detected location terms	Low	insufficient explicit geographic-scale detail	no explicit location detected	Yes
Chen, Bin; Chen, Ruming; Zhao, Lin; Ren, Yuxiang; Zhang, Li; Zhao, Yingjie; Lian, Xinbo; Yan, Wei; Gao, Shuoyuan	2024	High-resolution short-term prediction of the COVID-19 epidemic based on spatial-temporal model modified by historical meteorological data	Fundamental Research	Global/Not specified	10.1016/j.fmre.2024.02.006	COVID-19; ConvLSTM; Meteorological factors; Prediction; Refined prediction; Spatial-temporal analysis	Forecasting / prediction	Global / multi-country	Inferred from title/abstract/keywords	Daily	GIS / spatial analysis; Moran's I / spatial autocorrelation; Machine learning / deep learning; Graph / network model; Agent-based simulation	Analyzes COVID-19 spatial and/or temporal dynamics using gis / spatial analysis; moran's i / spatial autocorrelation; machine learning / deep learning; graph / network model; agent-based simulation.		Other/Not specified	Inferred from detected location terms	Low	insufficient explicit geographic-scale detail	Title/abstract/keywords	Yes
Garvin, Michael R.; T. Prates, Erica; Pavicic, Mirko; Jones, Piet; Amos, B. Kirtley; Geiger, Armin; Shah, Manesh B.; Streich, Jared; Felipe Machado Gazolla, Joao Gabriel; Kainer, David; Cliff, Ashley; Romero, Jonathon; Keith, Nathan; Brown, James B.; Jacobson, Daniel	2020	Potentially adaptive SARS-CoV-2 mutations discovered with novel spatiotemporal and explainable AI models	Genome Biology	USA	10.1186/s13059-020-02191-0	Adaptive mutation; COVID-19; Coronavirus; Local adaptation; Molecular evolution; SARS-CoV-2	Forecasting / prediction	Global / multi-country	Inferred from title/abstract/keywords	Time-series / longitudinal	GIS / spatial analysis	Analyzes COVID-19 spatial and/or temporal dynamics in USA using gis / spatial analysis.		North America	Inferred from detected location terms	High	Title/abstract/keywords	Title/abstract/keywords
Griffith, Daniel; Li, Bin	2021	Spatial-temporal modeling of initial COVID-19 diffusion: The cases of the Chinese Mainland and Conterminous United States	Geo-Spatial Information Science	United States; China	10.1080/10095020.2021.1937338	COVID-19; contagion diffusion; hierarchical diffusion; moran eigenvector spatial-time filtering; random effects	Forecasting / prediction	National / regional	Inferred from title/abstract/keywords	Time-series / longitudinal	GIS / spatial analysis; Moran's I / spatial autocorrelation; Bayesian / hierarchical model	Analyzes COVID-19 spatial and/or temporal dynamics in United States, China using gis / spatial analysis; moran's i / spatial autocorrelation; bayesian / hierarchical model.		North America; Asia	Inferred from detected location terms	Medium	Title/abstract/keywords	Title/abstract/keywords
Yalcin, Mustafa	2022	Mapping the global spatio-temporal dynamics of COVID-19 outbreak using cartograms during the first 150 days of the pandemic	Geocarto International	Global/Not specified	10.1080/10106049.2020.1844310	COVID-19; Cartograms; GIS; spatio-temporal analysis	Observational / ecological	Global / multi-country	Inferred from title/abstract/keywords	Daily	GIS / spatial analysis; Graph / network model	Analyzes COVID-19 spatial and/or temporal dynamics using gis / spatial analysis; graph / network model.		Other/Not specified	Inferred from detected location terms	Low	insufficient explicit geographic-scale detail	Title/abstract/keywords	Yes
Paez, Antonio; Lopez, Fernando A.; Menezes, Tatiane; Cavalcanti, Renata; Pitta, Maira Galdino da Rocha	2021	A Spatio-Temporal Analysis of the Environmental Correlates of COVID-19 Incidence in Spain	Geographical Analysis	Spain	10.1111/gean.12241		Observational / ecological	National / regional	Inferred from title/abstract/keywords	Time-series / longitudinal	GIS / spatial analysis; Regression / statistical model; Graph / network model	Analyzes COVID-19 spatial and/or temporal dynamics in Spain using gis / spatial analysis; regression / statistical model; graph / network model.		Europe	Inferred from detected location terms	High	Title/abstract/keywords	Title/abstract/keywords
Ofir, Adi; Zohar, Motti	2025	Spatiotemporal Diffusion Patterns Associated with COVID-19 in the Tel Aviv-Jaffa and Haifa (Israel) Metropolitan Regions	Geographies	Israel	10.3390/geographies5010014	COVID-19; contagious diffusion; human behavior; spatial analysis; spatiotemporal patterns	Observational / ecological	Global / multi-country	Inferred from title/abstract/keywords	Daily	GIS / spatial analysis; Graph / network model	Analyzes COVID-19 spatial and/or temporal dynamics in Israel using gis / spatial analysis; graph / network model.		Asia	Inferred from detected location terms	High	Title/abstract/keywords	Title/abstract/keywords
Zhou, Chenghu; Su, Fenzhen; Pei, Tao; Zhang, An; Du, Yunyan; Luo, Bin; Cao, Zhidong; Wang, Juanle; Yuan, Wen; Zhu, Yunqiang; Song, Ci; Chen, Jie; Xu, Jun; Li, Fujia; Ma, Ting; Jiang, Lili; Yan, Fengqin; Yi, Jiawei; Hu, Yunfeng; Liao, Yilan; Xiao, Han	2020	COVID-19: Challenges to GIS with Big Data	Geography and Sustainability	Global/Not specified	10.1016/j.geosus.2020.03.005	Big data; COVID-19; GIS; Social management; Spatial transmission	Forecasting / prediction	Global / multi-country	Inferred from title/abstract/keywords	Not specified	GIS / spatial analysis; Graph / network model	Analyzes COVID-19 spatial and/or temporal dynamics using gis / spatial analysis; graph / network model.		Other/Not specified	Inferred from detected location terms	Low	insufficient explicit geographic-scale detail	Title/abstract/keywords	Yes
Johnson, Daniel P.; Ravi, Niranjan; Braneon, Christian V.	2021	Spatiotemporal Associations Between Social Vulnerability, Environmental Measurements, and COVID-19 in the Conterminous United States	GeoHealth	United States	10.1029/2021GH000423	Bayesian spatiotemporal disease modeling; COVID-19 pandemic; environmental determinants of COVID-19; remote sensing and COVID-19; social vulnerability; spatial epidemiology	Forecasting / prediction	National / regional	Inferred from title/abstract/keywords	Time-series / longitudinal	GIS / spatial analysis; Bayesian / hierarchical model	Analyzes COVID-19 spatial and/or temporal dynamics in United States using gis / spatial analysis; bayesian / hierarchical model.		North America	Inferred from detected location terms	High	Title/abstract/keywords	Title/abstract/keywords
Chen, Yixiang; Chen, Min; Huang, Bo; Wu, Chao; Shi, Wenjia	2021	Modeling the Spatiotemporal Association Between COVID-19 Transmission and Population Mobility Using Geographically and Temporally Weighted Regression	GeoHealth	China	10.1029/2021GH000402	COVID-19; heterogeneity; population movement; space; time	Not specified	Global / multi-country	Inferred from title/abstract/keywords	Time-series / longitudinal	GIS / spatial analysis; Regression / statistical model; Graph / network model	Analyzes COVID-19 spatial and/or temporal dynamics in China using gis / spatial analysis; regression / statistical model; graph / network model.		Asia	Inferred from detected location terms	High	Title/abstract/keywords	Title/abstract/keywords
Wu, Chao; Zhou, Mengjie; Liu, Pengyu; Yang, Mengjie	2021	Analyzing COVID-19 Using Multisource Data: An Integrated Approach of Visualization, Spatial Regression, and Machine Learning	GeoHealth	China	10.1029/2021GH000439	COVID-19; XGBoost; geographical perspective; mixed GWR; spatial-temporal patterns; visualization	Not specified	Global / multi-country	Inferred from title/abstract/keywords	Time-series / longitudinal	Regression / statistical model; Machine learning / deep learning; Graph / network model	Analyzes COVID-19 spatial and/or temporal dynamics in China using regression / statistical model; machine learning / deep learning; graph / network model.		Asia	Inferred from detected location terms	High	Title/abstract/keywords	Title/abstract/keywords
Leveau, Carlos M.; Aouissi, Hani Amir; Kebaili, Feriel Kheira	2023	Spatial diffusion of COVID-19 in Algeria during the third wave	GeoJournal	Global/Not specified	10.1007/s10708-022-10608-5	Algeria; Coronavirus Infections; Mortality; Population Density; Spatio-Temporal Analysis	Observational / ecological	National / regional	Inferred from title/abstract/keywords	Time-series / longitudinal	GIS / spatial analysis; Graph / network model	Analyzes COVID-19 spatial and/or temporal dynamics using gis / spatial analysis; graph / network model.		Other/Not specified	Inferred from detected location terms	Low	insufficient explicit geographic-scale detail	no explicit location detected	Yes
Kalla, Mohammed Issam; Lahmar, Belkacem; Geullouh, Sami; Kalla, Mahdi	2022	Health geo-governance to assess the vulnerability of Batna, Algeria to COVID-19: the role of GIS in the fight against a pandemic	GeoJournal	Global/Not specified	10.1007/s10708-021-10449-8	COVID-19; GIS; Geo-governance; Spatial model; Vulnerability	Forecasting / prediction	Global / multi-country	Inferred from title/abstract/keywords	Time-series / longitudinal	GIS / spatial analysis	Analyzes COVID-19 spatial and/or temporal dynamics using gis / spatial analysis.		Other/Not specified	Inferred from detected location terms	Low	insufficient explicit geographic-scale detail	Title/abstract/keywords	Yes
Nasiri, R.; Akbarpour, S.; Zali, Ar; Khodakarami, N.; Boochani, Mh; Noory, Ar; Soori, H.	2022	Spatio-temporal analysis of COVID-19 incidence rate using GIS: a case study—Tehran metropolitan, Iran	GeoJournal	Iran	10.1007/s10708-021-10438-x	COVID-19; Chronic diseases; GWR model; Land-use; Tehran	Observational / ecological	National / regional	Inferred from title/abstract/keywords	Daily	GIS / spatial analysis; Regression / statistical model; Graph / network model	Analyzes COVID-19 spatial and/or temporal dynamics in Iran using gis / spatial analysis; regression / statistical model; graph / network model.		Asia	Inferred from detected location terms	High	Title/abstract/keywords	Title/abstract/keywords
Kawalerowicz, Juta; Cederström, Agneta; Andersson, Eva; Malmberg, Bo	2023	COVID-19 in the neighbourhood: the socio-spatial selectivity of severe COVID-19 cases in Sweden, March 2020–June 2021	GeoJournal	Sweden	10.1007/s10708-023-10939-x	COVID-19; Multi-scalar; Spatial inequalities in health; Stages of disease; k-neighbours	Not specified	National / regional	Inferred from title/abstract/keywords	Time-series / longitudinal	GIS / spatial analysis	Analyzes COVID-19 spatial and/or temporal dynamics in Sweden using gis / spatial analysis.		Europe	Inferred from detected location terms	High	Title/abstract/keywords	Title/abstract/keywords
Ye, Lei; Hu, Lingqian	2020	Spatiotemporal distribution and trend of COVID-19 in the Yangtze river Delta region of the People’s Republic of China	Geospatial Health	China	10.4081/gh.2020.889	COVID-19; China; Geographic analysis; Gravity center; Pandemic; Polynomial regression; Spatial autocorrelation	Not specified	Global / multi-country	Inferred from title/abstract/keywords	Time-series / longitudinal	GIS / spatial analysis; Moran's I / spatial autocorrelation; Regression / statistical model; Graph / network model	Analyzes COVID-19 spatial and/or temporal dynamics in China using gis / spatial analysis; moran's i / spatial autocorrelation; regression / statistical model; graph / network model.		Asia	Inferred from detected location terms	High	Title/abstract/keywords	Title/abstract/keywords
Syetiawan, Agung; Harimurti, Mira; Prihanto, Yosef	2022	A spatiotemporal analysis of COVID-19 transmission in Jakarta, Indonesia for pandemic decision support	Geospatial Health	Indonesia	10.4081/gh.2022.1042	COVID-19 transmission; Emerging hotspots; Indonesia; Spatial autocorrelation; Spatiotemporal pattern	Observational / ecological	National / regional	Inferred from title/abstract/keywords	Time-series / longitudinal	GIS / spatial analysis; Moran's I / spatial autocorrelation	Analyzes COVID-19 spatial and/or temporal dynamics in Indonesia using gis / spatial analysis; moran's i / spatial autocorrelation.		Asia	Inferred from detected location terms	High	Title/abstract/keywords	Title/abstract/keywords
Zhang, Yizhen; Deng, Zhen; Supriyadi, Agus; Song, Rui; Wang, Tao	2022	Spatiotemporal spread characteristics and influencing factors of COVID-19 cases: Based on big data of population migration in China	Growth and Change	China	10.1111/grow.12604		Not specified	Global / multi-country	Inferred from title/abstract/keywords	Time-series / longitudinal	GIS / spatial analysis; Moran's I / spatial autocorrelation; Bayesian / hierarchical model; Regression / statistical model; Graph / network model	Analyzes COVID-19 spatial and/or temporal dynamics in China using gis / spatial analysis; moran's i / spatial autocorrelation; bayesian / hierarchical model; regression / statistical model; graph / network model.		Asia	Inferred from detected location terms	High	Title/abstract/keywords	Title/abstract/keywords
Cuadros, Diego F.; Xiao, Yanyu; Mukandavire, Zindoga; Correa-Agudelo, Esteban; Hernández, Andrés; Kim, Hana; MacKinnon, Neil J.	2020	Spatiotemporal transmission dynamics of the COVID-19 pandemic and its impact on critical healthcare capacity	Health and Place	U.S.	10.1016/j.healthplace.2020.102404	COVID-19; Critical healthcare capacity; Spatial epidemiology; Spatially-explicit mathematical model; Transport connectivity	Not specified	City / local	Inferred from title/abstract/keywords	Time-series / longitudinal	GIS / spatial analysis; Graph / network model	Analyzes COVID-19 spatial and/or temporal dynamics in U.S. using gis / spatial analysis; graph / network model.		North America	Inferred from detected location terms	High	Title/abstract/keywords	Title/abstract/keywords
Ahasan, Rakibul; Hossain, Md Mahbub	2021	Leveraging GIS and spatial analysis for informed decision-making in COVID-19 pandemic	Health Policy and Technology	Global/Not specified	10.1016/j.hlpt.2020.11.009	COVID-19; Coronavirus; GIS; Spatial analysis; Telemedicine	Observational / ecological	Other/Not specified	Inferred from title/abstract/keywords	Not specified	GIS / spatial analysis	Analyzes COVID-19 spatial and/or temporal dynamics using gis / spatial analysis.		Other/Not specified	Inferred from detected location terms	Low	insufficient explicit geographic-scale detail	no explicit location detected	Yes
Zhu, Mingjian; Kleepbua, Jirapat; Guan, Zhou; Chew, Sien Ping; Tan, Joanna Weihui; Shen, Jian; Latthitham, Natthjija; Hu, Jianxiong; Law, Jia Xian; Li, Lanjuan	2021	Early spatiotemporal patterns and population characteristics of the covid-19 pandemic in southeast asia	Healthcare (Switzerland)	Switzerland; Singapore; Malaysia; Asia	10.3390/healthcare9091220	Basic reproduction number (R0); COVID-19; Demographic risk factor; Epidemic pattern; Exponential growth; Observational study; Public health; Southeast Asia (SEA); Spatio-temporal analysis	Forecasting / prediction	National / regional	Inferred from title/abstract/keywords	Time-series / longitudinal	GIS / spatial analysis; Regression / statistical model; Graph / network model	Analyzes COVID-19 spatial and/or temporal dynamics in Switzerland, Singapore, Malaysia using gis / spatial analysis; regression / statistical model; graph / network model.		Europe; Asia	Inferred from detected location terms	Medium	Title/abstract/keywords	Title/abstract/keywords
Hernández-Flores, Maria de la Luz; Escobar-Sánchez, Jair; Paredes-Zarco, Jesús Eduardo; Kelly, Giorgio Alberto Franyuti; Carranza-Ramírez, Lamán	2020	Prediction and potential spatially explicit spread of covid-19 in mexico’s megacity north periphery	Healthcare (Switzerland)	Switzerland; Mexico; China	10.3390/healthcare8040453	COVID-19; Density metrics; Epidemic; Modeling; Spatial analysis	Forecasting / prediction	National / regional	Inferred from title/abstract/keywords	Not specified	GIS / spatial analysis; Regression / statistical model; Graph / network model	Analyzes COVID-19 spatial and/or temporal dynamics in Switzerland, Mexico, China using gis / spatial analysis; regression / statistical model; graph / network model.		Europe; North America; Asia	Inferred from detected location terms	Medium	Title/abstract/keywords	Title/abstract/keywords
Almalki, Abrar; Gokaraju, Balakrishna; Acquaah, Yaa; Turlapaty, Anish	2022	Regression Analysis for COVID-19 Infections and Deaths Based on Food Access and Health Issues	Healthcare (Switzerland)	Switzerland	10.3390/healthcare10020324	COVID-19; GIS; Gilford County; Machine learning; North Carolina; Regression	Observational / ecological	National / regional	Inferred from title/abstract/keywords	Not specified	GIS / spatial analysis; Regression / statistical model; Machine learning / deep learning; Graph / network model	Analyzes COVID-19 spatial and/or temporal dynamics in Switzerland using gis / spatial analysis; regression / statistical model; machine learning / deep learning; graph / network model.		Europe	Inferred from detected location terms	High	Title/abstract/keywords	Title/abstract/keywords
Rahman, Md Hamidur; Zafri, Niaz Mahmud; Ashik, Fajle Rabbi; Waliullah, Md; Khan, Asif	2021	Identification of risk factors contributing to COVID-19 incidence rates in Bangladesh: A GIS-based spatial modeling approach	Heliyon	Bangladesh	10.1016/j.heliyon.2021.e06260	Built environment; Demography; Geographically weighted regression (GWR); Pandemic; Spatial regression model (SRM); Spatial variation	Not specified	Global / multi-country	Inferred from title/abstract/keywords	Monthly	GIS / spatial analysis; Regression / statistical model; Graph / network model	Analyzes COVID-19 spatial and/or temporal dynamics in Bangladesh using gis / spatial analysis; regression / statistical model; graph / network model.		Asia	Inferred from detected location terms	High	Title/abstract/keywords	Title/abstract/keywords
Cortes-Ramirez, J.; Wilches-Vega, J. D.; Caicedo-Velasquez, B.; Paris-Pineda, O. M.; Sly, P. D.	2024	Spatiotemporal hierarchical Bayesian analysis to identify factors associated with COVID-19 in suburban areas in Colombia	Heliyon	Colombia	10.1016/j.heliyon.2024.e30182	Bayesian spatiotemporal regression; Covid-19; Cucuta – north Santander; High-traffic roads; Integrated nested Laplace approximation -INLA; Mobility and connectivity	Not specified	City / local	Inferred from title/abstract/keywords	Time-series / longitudinal	GIS / spatial analysis; Bayesian / hierarchical model; Regression / statistical model; Graph / network model	Analyzes COVID-19 spatial and/or temporal dynamics in Colombia using gis / spatial analysis; bayesian / hierarchical model; regression / statistical model; graph / network model.		South America	Inferred from detected location terms	High	Title/abstract/keywords	Title/abstract/keywords
Wang, Jing; Zhang, Xukun; Liu, Wubin; Li, Pei	2023	Spatiotemporal pattern evolution and influencing factors of online public opinion——Evidence from the early-stage of COVID-19 in China	Heliyon	China	10.1016/j.heliyon.2023.e20080	COVID-19 pandemic; Influencing factors; Online public opinion; Public opinion governance; Spatiotemporal pattern evolution	Not specified	National / regional	Inferred from title/abstract/keywords	Time-series / longitudinal	GIS / spatial analysis; Moran's I / spatial autocorrelation; Graph / network model	Analyzes COVID-19 spatial and/or temporal dynamics in China using gis / spatial analysis; moran's i / spatial autocorrelation; graph / network model.		Asia	Inferred from detected location terms	High	Title/abstract/keywords	Title/abstract/keywords
Zhang, Yan; Li, Yingbing; Yang, Bo; Zheng, Xiang; Chen, Min	2020	Risk Assessment of COVID-19 Based on Multisource Data from a Geographical Viewpoint	IEEE Access	Global/Not specified	10.1109/ACCESS.2020.3004933	COVID-19; decision tree; geographical detectors; risk map; spatial grid	Not specified	National / regional	Inferred from title/abstract/keywords	Not specified	Graph / network model	Analyzes COVID-19 spatial and/or temporal dynamics using graph / network model.		Other/Not specified	Inferred from detected location terms	Low	insufficient explicit geographic-scale detail	no explicit location detected	Yes
Karadayi, Yildiz; Aydin, Mehmet N.; Öğrenci, Arif Selçuk	2020	Unsupervised anomaly detection in multivariate spatio-temporal data using deep learning: Early detection of covid-19 outbreak in Italy	IEEE Access	Italy	10.1109/ACCESS.2020.3022366	COVID-19; Deep learning; Italy; Multivariate; Outbreak detection; Spatio-temporal anomaly detection; Unsupervised	Not specified	National / regional	Inferred from title/abstract/keywords	Time-series / longitudinal	GIS / spatial analysis; Machine learning / deep learning	Analyzes COVID-19 spatial and/or temporal dynamics in Italy using gis / spatial analysis; machine learning / deep learning.		Europe	Inferred from detected location terms	High	Title/abstract/keywords	Title/abstract/keywords
Zhu, Shixiang; Bukharin, Alexander; Xie, Liyan; Yamin, Khurram; Yang, Shihao; Keskinocak, Pinar; Xie, Yao	2022	Early Detection of COVID-19 Hotspots Using Spatio-Temporal Data	IEEE Journal on Selected Topics in Signal Processing	United States	10.1109/JSTSP.2022.3154972	COVID-19 hotspots; Gaussian processes; non-stationary kernel; spatio-temporal model	Not specified	National / regional	Inferred from title/abstract/keywords	Time-series / longitudinal	GIS / spatial analysis; Bayesian / hierarchical model; Machine learning / deep learning; Graph / network model	Analyzes COVID-19 spatial and/or temporal dynamics in United States using gis / spatial analysis; bayesian / hierarchical model; machine learning / deep learning; graph / network model.		North America	Inferred from detected location terms	High	Title/abstract/keywords	Title/abstract/keywords
La Gatta, Valerio; Moscato, Vincenzo; Postiglione, Marco; Sperli, Giancarlo	2021	An epidemiological neural network exploiting dynamic graph structured data applied to the COVID-19 outbreak	IEEE Transactions on Big Data	Italy	10.1109/TBDATA.2020.3032755	COVID-19; data analytics; data model; deep learning; epidemic diffusion modeling; graph machine learning; spatio temporal data mining	Forecasting / prediction	Other/Not specified	Inferred from title/abstract/keywords	Time-series / longitudinal	Compartmental model; Machine learning / deep learning; Graph / network model	Analyzes COVID-19 spatial and/or temporal dynamics in Italy using compartmental model; machine learning / deep learning; graph / network model.		Europe	Inferred from detected location terms	High	Title/abstract/keywords	Title/abstract/keywords
Kong, Xiangjie; Li, Ning; Zhang, Chenwei; Shen, Guojiang; Ning, Zhaolong; Qiu, Tie	2022	Multi-Feature Representation Based COVID-19 Risk Stage Evaluation With Transfer Learning	IEEE Transactions on Network Science and Engineering	Global/Not specified	10.1109/TNSE.2022.3142316	COVID-19 risk stage evaluation; epidemic spread; multi-feature representation; spatio-temporal dependence; transfer learning	Forecasting / prediction	National / regional	Inferred from title/abstract/keywords	Time-series / longitudinal	GIS / spatial analysis; Bayesian / hierarchical model; Graph / network model	Analyzes COVID-19 spatial and/or temporal dynamics using gis / spatial analysis; bayesian / hierarchical model; graph / network model.		Other/Not specified	Inferred from detected location terms	Low	insufficient explicit geographic-scale detail	no explicit location detected	Yes
Geng, Ru; Gao, Yixian; Zhang, Hongkun; Zu, Jian	2022	Analysis of the Spatio-Temporal Dynamics of COVID-19 in Massachusetts via Spectral Graph Wavelet Theory	IEEE Transactions on Signal and Information Processing over Networks	Global/Not specified	10.1109/TSIPN.2022.3193252	COVID-19; graph attention neural network; graph signal processing; spatio-temporal dynamic model; spectral graph wavelet transform	Not specified	City / local	Inferred from title/abstract/keywords	Time-series / longitudinal	GIS / spatial analysis; Machine learning / deep learning; Graph / network model	Analyzes COVID-19 spatial and/or temporal dynamics using gis / spatial analysis; machine learning / deep learning; graph / network model.		Other/Not specified	Inferred from detected location terms	Low	insufficient explicit geographic-scale detail	no explicit location detected	Yes
Sen, Devosmita; Sen, Debasis	2021	Use of a Modified SIRD Model to Analyze COVID-19 Data	Industrial and Engineering Chemistry Research	Global/Not specified	10.1021/acs.iecr.0c04754		Modeling / simulation	Other/Not specified	Inferred from title/abstract/keywords	Time-series / longitudinal	Compartmental model	Analyzes COVID-19 spatial and/or temporal dynamics using compartmental model.		Other/Not specified	Inferred from detected location terms	Low	insufficient explicit geographic-scale detail	no explicit location detected	Yes
Chintala, Srikar; Dutta, Ritvik; Tadmor, Doron	2021	COVID-19 spatiotemporal research with workflow-based data analysis	Infection, Genetics and Evolution	Australia; Denmark; Ukraine; Sweden; Russia; India	10.1016/j.meegid.2020.104701	COVID-19; Coronavirus; Dynamic maps; KNIME; Spatial visualization; Visual analysis	Not specified	Global / multi-country	Inferred from title/abstract/keywords	Time-series / longitudinal	GIS / spatial analysis	Analyzes COVID-19 spatial and/or temporal dynamics in Australia, Denmark, Ukraine using gis / spatial analysis.		Oceania; Europe; Asia	Inferred from detected location terms	Medium	Title/abstract/keywords	Title/abstract/keywords
Mahdizadeh Gharakhanlou, Navid; Hooshangi, Navid	2020	Spatio-temporal simulation of the novel coronavirus (COVID-19) outbreak using the agent-based modeling approach (case study: Urmia, Iran)	Informatics in Medicine Unlocked	Iran	10.1016/j.imu.2020.100403	Agent-based modeling (ABM); Control strategies; Geospatial information science (GIS); SEIRD model; School closures; Social distancing	Modeling / simulation	Global / multi-country	Inferred from title/abstract/keywords	Time-series / longitudinal	GIS / spatial analysis; Compartmental model; Agent-based simulation	Analyzes COVID-19 spatial and/or temporal dynamics in Iran using gis / spatial analysis; compartmental model; agent-based simulation.		Asia	Inferred from detected location terms	High	Title/abstract/keywords	Title/abstract/keywords
Yang, Xiao-Dong; Li, Hong-Li; Cao, Yue-E; Yang, X.-D ;; Li, H.-L ;; Cao, Y.-E	2021	Influence of Meteorological Factors on the COVID-19 Transmission with Season and Geographic Location	Int. J. Environ. Res. Public Health	China	10.3390/ijerph	community-based pandemic prevention and control; geographical location; precipitation; relative humidity; season; temperature; wind speed	Not specified	Other/Not specified	Inferred from title/abstract/keywords	Daily	GIS / spatial analysis; Regression / statistical model; Graph / network model	Analyzes COVID-19 spatial and/or temporal dynamics in China using gis / spatial analysis; regression / statistical model; graph / network model.		Asia	Inferred from detected location terms	High	Title/abstract/keywords	Title/abstract/keywords
Poirier, Mathieu J.P.; Morales Caceres, Andrea; Dykstra, Tieneke E.; Dayrell Ferreira Sales, Aline; Caiaffa, Waleska Teixeira	2024	Social epidemiology of urban COVID-19 inequalities in Latin America and Canada	International Journal for Equity in Health	America; Canada; Mexico	10.1186/s12939-024-02301-5	COVID-19; Critical epidemiology; Health inequalities; Latin America; Pandemics; Social determinants of health; Social epidemiology; Urban health	Not specified	Global / multi-country	Inferred from title/abstract/keywords	Not specified	Other / not specified	Analyzes COVID-19 spatial and/or temporal dynamics in America, Canada, Mexico using other / not specified.		North America	Inferred from detected location terms	Medium	Title/abstract/keywords	Title/abstract/keywords
Ngoc, Kien Mai; Lee, Minho	2021	Forecasting COVID-19 confirmed cases in South Korea using Spatio-Temporal Graph Neural Networks	International Journal of Contents	South Korea; Korea	10.5392/IJoC.2021.17.3.001	COVID-19 forecasting; Deep learning; Graph neural networks	Forecasting / prediction	Global / multi-country	Inferred from title/abstract/keywords	Time-series / longitudinal	GIS / spatial analysis; Machine learning / deep learning; Graph / network model	Analyzes COVID-19 spatial and/or temporal dynamics in South Korea, Korea using gis / spatial analysis; machine learning / deep learning; graph / network model.		Asia	Inferred from detected location terms	Medium	Title/abstract/keywords	Title/abstract/keywords
Lucas, Benjamin; Vahedi, Behzad; Karimzadeh, Morteza	2023	A spatiotemporal machine learning approach to forecasting COVID-19 incidence at the county level in the USA	International Journal of Data Science and Analytics	USA	10.1007/s41060-021-00295-9	COVID-19; Geospatial artificial intelligence; LSTM; Spatiotemporal machine learning	Forecasting / prediction	Global / multi-country	Inferred from title/abstract/keywords	Weekly	GIS / spatial analysis; Compartmental model; Machine learning / deep learning	Analyzes COVID-19 spatial and/or temporal dynamics in USA using gis / spatial analysis; compartmental model; machine learning / deep learning.		North America	Inferred from detected location terms	High	Title/abstract/keywords	Title/abstract/keywords
Ravenda, Federico; Cesarini, Mirko; Peluso, Stefano; Mira, Antonietta	2025	A probabilistic spatio-temporal neural network to forecast COVID-19 counts	International Journal of Data Science and Analytics	Global/Not specified	10.1007/s41060-024-00525-w	Disease mapping; Entity embedding; Poisson regression; Probabilistic deep learning; Uncertainty quantification	Forecasting / prediction	Global / multi-country	Inferred from title/abstract/keywords	Time-series / longitudinal	GIS / spatial analysis; Regression / statistical model; Machine learning / deep learning; Graph / network model	Analyzes COVID-19 spatial and/or temporal dynamics using gis / spatial analysis; regression / statistical model; machine learning / deep learning; graph / network model.		Other/Not specified	Inferred from detected location terms	Low	insufficient explicit geographic-scale detail	Title/abstract/keywords	Yes
Pedro Cumbane, Silvino; Gidófalvi, Győző	2025	Spatio-temporal exposure risk estimation for COVID-19 using social network analysis and mobile phone data	International Journal of Data Science and Analytics	Global/Not specified	10.1007/s41060-025-00733-y	Anonymized call detail records (CDRs); COVID-19; Improved in-degree centrality; Points of interest (PoI); Weighted PageRank; Weighted in-degree centrality	Forecasting / prediction	Global / multi-country	Inferred from title/abstract/keywords	Daily	GIS / spatial analysis; Regression / statistical model; Graph / network model	Analyzes COVID-19 spatial and/or temporal dynamics using gis / spatial analysis; regression / statistical model; graph / network model.		Other/Not specified	Inferred from detected location terms	Low	insufficient explicit geographic-scale detail	Title/abstract/keywords	Yes
Yang, Chaowei; Sha, Dexuan; Liu, Qian; Li, Yun; Lan, Hai; Guan, Weihe Wendy; Hu, Tao; Li, Zhenlong; Zhang, Zhiran; Thompson, John Hoot; Wang, Zifu; Wong, David; Ruan, Shiyang; Yu, Manzhu; Richardson, Douglas; Zhang, Luyao; Hou, Ruizhi; Zhou, You; Zhong, Cheng; Tian, Yifei; Beaini, Fayez; Carte, Kyla; Flynn, Colin; Liu, Wei; Pfoser, Dieter; Bao, Shuming; Li, Mei; Zhang, Haoyuan; Liu, Chunbo; Jiang…	2020	Taking the pulse of COVID-19: a spatiotemporal perspective	International Journal of Digital Earth	Germany; France; Russia; Brazil; Italy; Spain; China; India; U.S.	10.1080/17538947.2020.1809723	Big Data; Earth system; applications; emergency; epidemics; geospatial sciences	Not specified	Global / multi-country	Inferred from title/abstract/keywords	Time-series / longitudinal	GIS / spatial analysis	Analyzes COVID-19 spatial and/or temporal dynamics in Germany, France, Russia using gis / spatial analysis.		Europe; South America; Asia; North America	Inferred from detected location terms	Medium	Title/abstract/keywords	Title/abstract/keywords
Zhou, Xiaobing; Zhang, Yongling; Wang, Wei; Sun, Yiting	2024	Spatial-temporal variation of economic resilience and its influencing factors under COVID-19: Evidence from Henan province, China	International Journal of Disaster Risk Reduction	China	10.1016/j.ijdrr.2024.104357	COVID-19; Economic resilience; Henan province; Influencing factors; Shock; Spatial-temporal variation	Not specified	Global / multi-country	Inferred from title/abstract/keywords	Time-series / longitudinal	Other / not specified	Analyzes COVID-19 spatial and/or temporal dynamics in China using other / not specified.		Asia	Inferred from detected location terms	High	Title/abstract/keywords	Title/abstract/keywords
Yang, Yixin; Zhang, Yingying; Zhang, Xiaowan; Cao, Yihan; Zhang, Jie	2022	Spatial evolution patterns of public panic on Chinese social networks amidst the COVID-19 pandemic	International Journal of Disaster Risk Reduction	Global/Not specified	10.1016/j.ijdrr.2021.102762	COVID-19 pandemic; Latent dirichlet allocation (LDA) topic model; Panic; Sentiment analysis; Social media; Spatiotemporal distribution	Not specified	Global / multi-country	Inferred from title/abstract/keywords	Time-series / longitudinal	GIS / spatial analysis; Bayesian / hierarchical model; Graph / network model	Analyzes COVID-19 spatial and/or temporal dynamics using gis / spatial analysis; bayesian / hierarchical model; graph / network model.		Other/Not specified	Inferred from detected location terms	Low	insufficient explicit geographic-scale detail	Title/abstract/keywords	Yes
Mollalo, Abolfazl; Rivera, Kiara M.; Vahedi, Behzad	2020	Artificial neural network modeling of novel coronavirus (COVID-19) incidence rates across the continental United States	International Journal of Environmental Research and Public Health	United States	10.3390/ijerph17124204	Artificial neural networks; COVID-19 (Coronavirus); GIS; Multilayer perceptron; United States	Forecasting / prediction	Global / multi-country	Inferred from title/abstract/keywords	Not specified	GIS / spatial analysis; Regression / statistical model; Machine learning / deep learning; Graph / network model	Analyzes COVID-19 spatial and/or temporal dynamics in United States using gis / spatial analysis; regression / statistical model; machine learning / deep learning; graph / network model.		North America	Inferred from detected location terms	High	Title/abstract/keywords	Title/abstract/keywords
Li, Xin; Zhou, Lin; Jia, Tao; Peng, Ran; Fu, Xiongwu; Zou, Yuliang	2020	Associating COVID-19 severity with urban factors: A case study of Wuhan	International Journal of Environmental Research and Public Health	Global/Not specified	10.3390/ijerph17186712	COVID-19; Epidemic analysis; Urban spatial patterns; Weibo data; Wuhan	Not specified	Global / multi-country	Inferred from title/abstract/keywords	Not specified	Regression / statistical model; Graph / network model	Analyzes COVID-19 spatial and/or temporal dynamics using regression / statistical model; graph / network model.		Other/Not specified	Inferred from detected location terms	Low	insufficient explicit geographic-scale detail	Title/abstract/keywords	Yes
Rui, Rongxiang; Tian, Maozai; Tang, Man Lai; Ho, George To Sum; Wu, Chun Ho	2021	Analysis of the spread of COVID-19 in the USA with a spatio-temporal multivariate time series model	International Journal of Environmental Research and Public Health	USA	10.3390/ijerph18020774	COVID-19; Columnar density of total atmospheric ozone; Maximum temperature; Minimum temperature; Spatio-temporal multivariate time-series analysis; USA	Forecasting / prediction	Global / multi-country	Inferred from title/abstract/keywords	Daily	GIS / spatial analysis; Bayesian / hierarchical model; Graph / network model	Analyzes COVID-19 spatial and/or temporal dynamics in USA using gis / spatial analysis; bayesian / hierarchical model; graph / network model.		North America	Inferred from detected location terms	High	Title/abstract/keywords	Title/abstract/keywords
Yang, Wentao; Deng, Min; Li, Chaokui; Huang, Jincai	2020	Spatio-temporal patterns of the 2019-ncov epidemic at the county level in hubei province, china	International Journal of Environmental Research and Public Health	China	10.3390/ijerph17072563	2019 novel coronavirus; Abrupt change; Daily new confirmed cases; Geographic information science; Incidence rates; Spatial cluster; Spatial outlier	Observational / ecological	Global / multi-country	Inferred from title/abstract/keywords	Daily	GIS / spatial analysis; Moran's I / spatial autocorrelation; Graph / network model	Analyzes COVID-19 spatial and/or temporal dynamics in China using gis / spatial analysis; moran's i / spatial autocorrelation; graph / network model.		Asia	Inferred from detected location terms	High	Title/abstract/keywords	Title/abstract/keywords
Liu, Shirui; Qin, Yaochen; Xie, Zhixiang; Zhang, Jingfei	2020	The spatio-temporal characteristics and influencing factors of covid-19 spread in shenzhen, china—an analysis based on 417 cases	International Journal of Environmental Research and Public Health	China	10.3390/ijerph17207450	COVID-19 outbreak; Epidemic site; Influencing factors; Shenzhen City; Spatio-temporal characteristics	Not specified	Global / multi-country	Inferred from title/abstract/keywords	Time-series / longitudinal	GIS / spatial analysis; Regression / statistical model	Analyzes COVID-19 spatial and/or temporal dynamics in China using gis / spatial analysis; regression / statistical model.		Asia	Inferred from detected location terms	High	Title/abstract/keywords	Title/abstract/keywords
Yie, Kyent Yon; Chien, Tsair Wei; Yeh, Yu Tsen; Chou, Willy; Su, Shih Bin	2021	Using social network analysis to identify spatiotemporal spread patterns of covid-19 around the world: Online dashboard development	International Journal of Environmental Research and Public Health	United States; America; Europe; China; Asia	10.3390/ijerph18052461	COVID-19; Correlation coefficient; Daily confirmed case; Item response model; Social network analysis; Spatiotemporal spread pattern	Forecasting / prediction	Global / multi-country	Inferred from title/abstract/keywords	Daily	GIS / spatial analysis; Graph / network model	Analyzes COVID-19 spatial and/or temporal dynamics in United States, America, Europe using gis / spatial analysis; graph / network model.		North America; Europe; Asia	Inferred from detected location terms	Medium	Title/abstract/keywords	Title/abstract/keywords
Chen, Yu; Zhu, Mengke; Zhou, Qian; Qiao, Yurong	2021	Research on spatiotemporal differentiation and influence mechanism of urban resilience in China based on MGWR model	International Journal of Environmental Research and Public Health	China	10.3390/ijerph18031056	Factors of urban resilience; Mgwr; Spatial scale; Spatiotemporal differentiation; Urban resilience	Not specified	Global / multi-country	Inferred from title/abstract/keywords	Time-series / longitudinal	GIS / spatial analysis	Analyzes COVID-19 spatial and/or temporal dynamics in China using gis / spatial analysis.		Asia	Inferred from detected location terms	High	Title/abstract/keywords	Title/abstract/keywords
Li, Diya; Chaudhary, Harshita; Zhang, Zhe	2020	Modeling spatiotemporal pattern of depressive symptoms caused by COVID-19 using social media data mining	International Journal of Environmental Research and Public Health	United States; U.S.	10.3390/ijerph17144988	Basilisk algorithm; COVID-19 pandemic; Correlation Explanation (CorEx); Mental health; Patient Health Questionnaire (PHQ); Social media data mining	Forecasting / prediction	Global / multi-country	Inferred from title/abstract/keywords	Time-series / longitudinal	GIS / spatial analysis	Analyzes COVID-19 spatial and/or temporal dynamics in United States, U.S. using gis / spatial analysis.		North America	Inferred from detected location terms	Medium	Title/abstract/keywords	Title/abstract/keywords
Madden, Jamie M.; More, Simon; Teljeur, Conor; Gleeson, Justin; Walsh, Cathal; McGrath, Guy	2021	Population mobility trends, deprivation index and the spatio-temporal spread of coronavirus disease 2019 in ireland	International Journal of Environmental Research and Public Health	Ireland	10.3390/ijerph18126285	COVID-19; Disease mapping; Spatial statistics; Spatio-temporal; Standardised incidence ratio	Not specified	Global / multi-country	Inferred from title/abstract/keywords	Time-series / longitudinal	GIS / spatial analysis; Bayesian / hierarchical model	Analyzes COVID-19 spatial and/or temporal dynamics in Ireland using gis / spatial analysis; bayesian / hierarchical model.		Europe	Inferred from detected location terms	High	Title/abstract/keywords	Title/abstract/keywords
Mollalo, Abolfazl; Tatar, Moosa	2021	Spatial modeling of covid-19 vaccine hesitancy in the united states	International Journal of Environmental Research and Public Health	United States	10.3390/ijerph18189488	COVID-19; GIS; Multiscale GWR; Vaccination; Vaccine hesitancy	Not specified	Global / multi-country	Inferred from title/abstract/keywords	Not specified	GIS / spatial analysis; Regression / statistical model; Graph / network model	Analyzes COVID-19 spatial and/or temporal dynamics in United States using gis / spatial analysis; regression / statistical model; graph / network model.		North America	Inferred from detected location terms	High	Title/abstract/keywords	Title/abstract/keywords
Hass, Frederik Seeup; Arsanjani, Jamal Jokar	2021	The geography of the covid-19 pandemic: A data-driven approach to exploring geographical driving forces	International Journal of Environmental Research and Public Health	Denmark; Europe	10.3390/ijerph18062803	Covid-19 pandemic; Machine learning; Public health; Spatial au-tocorrelation; Spatio-temporal analysis	Observational / ecological	Global / multi-country	Inferred from title/abstract/keywords	Time-series / longitudinal	GIS / spatial analysis; Moran's I / spatial autocorrelation; Regression / statistical model; Machine learning / deep learning; Graph / network model	Analyzes COVID-19 spatial and/or temporal dynamics in Denmark, Europe using gis / spatial analysis; moran's i / spatial autocorrelation; regression / statistical model; machine learning / deep learning; graph / network model.		Europe	Inferred from detected location terms	Medium	Title/abstract/keywords	Title/abstract/keywords
Guzzi, Pietro Hiram; Tradigo, Giuseppe; Veltri, Pierangelo	2020	Spatio-temporal resource mapping for intensive care units at regional level for COVID-19 emergency in Italy	International Journal of Environmental Research and Public Health	France; Europe; Italy; Spain; China; USA	10.3390/ijerph17103344	COVID-19; Data analysis; Prediction of infected	Forecasting / prediction	Global / multi-country	Inferred from title/abstract/keywords	Time-series / longitudinal	GIS / spatial analysis; Graph / network model	Analyzes COVID-19 spatial and/or temporal dynamics in France, Europe, Italy using gis / spatial analysis; graph / network model.		Europe; Asia; North America	Inferred from detected location terms	Medium	Title/abstract/keywords	Title/abstract/keywords
Perles, María Jesús; Sortino, Juan F.; Mérida, Matías F.	2021	The neighborhood contagion focus as a spatial unit for diagnosis and epidemiological action against COVID-19 contagion in urban spaces: A methodological proposal for its detection and delimitation	International Journal of Environmental Research and Public Health	Spain	10.3390/ijerph18063145	COVID-19; Cartography; Focus of contagion; Micro-data; Spatial pattern; Urban spaces	Observational / ecological	Global / multi-country	Inferred from title/abstract/keywords	Not specified	GIS / spatial analysis; Graph / network model	Analyzes COVID-19 spatial and/or temporal dynamics in Spain using gis / spatial analysis; graph / network model.		Europe	Inferred from detected location terms	High	Title/abstract/keywords	Title/abstract/keywords
Zhang, Sui; Wang, Minghao; Yang, Zhao; Zhang, Baolei	2021	A novel predictor for micro‐scale covid‐19 risk modeling: An empirical study from a spatiotemporal perspective	International Journal of Environmental Research and Public Health	Global/Not specified	10.3390/ijerph182413294	COVID‐19; Geographically and temporally weighted regression (GTWR); Gravity model; Qingdao; Spatiotemporal risk modeling	Forecasting / prediction	Global / multi-country	Inferred from title/abstract/keywords	Time-series / longitudinal	GIS / spatial analysis; Bayesian / hierarchical model; Regression / statistical model; Graph / network model	Analyzes COVID-19 spatial and/or temporal dynamics using gis / spatial analysis; bayesian / hierarchical model; regression / statistical model; graph / network model.		Other/Not specified	Inferred from detected location terms	Low	insufficient explicit geographic-scale detail	Title/abstract/keywords	Yes
Lym, Youngbin; Lym, Hyobin; Kim, Keekwang; Kim, Ki Jung	2022	Spatiotemporal Associations between Local Safety Level Index and COVID-19 Infection Risks across Capital Regions in South Korea	International Journal of Environmental Research and Public Health	South Korea; Korea	10.3390/ijerph19020824	COVID-19; Infection risks; Local safety level index; Seoul capital area; Spatiotemporal Bayesian; Unobserved heterogeneity	Not specified	Global / multi-country	Inferred from title/abstract/keywords	Time-series / longitudinal	GIS / spatial analysis; Bayesian / hierarchical model	Analyzes COVID-19 spatial and/or temporal dynamics in South Korea, Korea using gis / spatial analysis; bayesian / hierarchical model.		Asia	Inferred from detected location terms	Medium	Title/abstract/keywords	Title/abstract/keywords
Yin, Zhangcai; Huang, Wei; Ying, Shen; Tang, Panli; Kang, Ziqiang; Huang, Kuan	2021	Measuring of the covid-19 based on time-geography	International Journal of Environmental Research and Public Health	China	10.3390/ijerph181910313	COVID-19; Space-time path; Space-time prism; Time geography	Not specified	Global / multi-country	Inferred from title/abstract/keywords	Time-series / longitudinal	Graph / network model	Analyzes COVID-19 spatial and/or temporal dynamics in China using graph / network model.		Asia	Inferred from detected location terms	High	Title/abstract/keywords	Title/abstract/keywords
Hafner, Christian M.	2020	The spread of the Covid-19 pandemic in time and space	International Journal of Environmental Research and Public Health	Global/Not specified	10.3390/ijerph17113827	Contagion; Corona virus; LASSO; Networks; Spatial autoregressions; Stochastic cycles	Forecasting / prediction	Global / multi-country	Inferred from title/abstract/keywords	Not specified	Regression / statistical model; Graph / network model	Analyzes COVID-19 spatial and/or temporal dynamics using regression / statistical model; graph / network model.		Other/Not specified	Inferred from detected location terms	Low	insufficient explicit geographic-scale detail	Title/abstract/keywords	Yes
Cahyadi, Mokhamad Nur; Handayani, Hepi Hapsari; Warmadewanthi, I. D.A.A.; Rokhmana, Catur Aries; Sulistiawan, Soni Sunarso; Waloedjo, Christrijogo Sumartono; Raharjo, Agus Budi; Endroyono; Atok, Mohamad; Navisa, Shilvy Choiriyatun; Wulansari, Mega; Jin, Shuanggen	2022	Spatiotemporal Analysis for COVID-19 Delta Variant Using GIS-Based Air Parameter and Spatial Modeling	International Journal of Environmental Research and Public Health	Indonesia	10.3390/ijerph19031614	Air pollutions; COVID-19; Lockdown; Spatial pattern	Observational / ecological	Global / multi-country	Inferred from title/abstract/keywords	Time-series / longitudinal	GIS / spatial analysis; Moran's I / spatial autocorrelation; Regression / statistical model; Graph / network model	Analyzes COVID-19 spatial and/or temporal dynamics in Indonesia using gis / spatial analysis; moran's i / spatial autocorrelation; regression / statistical model; graph / network model.		Asia	Inferred from detected location terms	High	Title/abstract/keywords	Title/abstract/keywords
Krzysztofowicz, Sylwia; Osińska-Skotak, Katarzyna	2021	The use of gis technology to optimize covid-19 vaccine distribution: A case study of the city of warsaw, poland	International Journal of Environmental Research and Public Health	Poland	10.3390/ijerph18115636	COVID-19; Spatial analysis; Thiessen tessellation; Vaccination scenarios	Observational / ecological	Global / multi-country	Inferred from title/abstract/keywords	Not specified	GIS / spatial analysis	Analyzes COVID-19 spatial and/or temporal dynamics in Poland using gis / spatial analysis.		Europe	Inferred from detected location terms	High	Title/abstract/keywords	Title/abstract/keywords
Park, Yoo Min; Kearney, Gregory D.; Wall, Bennett; Jones, Katherine; Howard, Robert J.; Hylock, Ray H.	2021	Covid-19 deaths in the united states: Shifts in hot spots over the three phases of the pandemic and the spatiotemporally varying impact of pandemic vulnerability	International Journal of Environmental Research and Public Health	United States	10.3390/ijerph18178987	COVID-19 mortality; Coronavirus; Emerging hot spot analysis; Geographically and temporally weighted regression; Health disparity; Pandemic vulnerability index; Social vulnerability; Space-time cube	Not specified	Global / multi-country	Inferred from title/abstract/keywords	Time-series / longitudinal	GIS / spatial analysis; Regression / statistical model; Graph / network model	Analyzes COVID-19 spatial and/or temporal dynamics in United States using gis / spatial analysis; regression / statistical model; graph / network model.		North America	Inferred from detected location terms	High	Title/abstract/keywords	Title/abstract/keywords
Gianquintieri, Lorenzo; Brovelli, Maria Antonia; Pagliosa, Andrea; Dassi, Gabriele; Brambilla, Piero Maria; Bonora, Rodolfo; Sechi, Giuseppe Maria; Caiani, Enrico Gianluca	2022	Generating High-Granularity COVID-19 Territorial Early Alerts Using Emergency Medical Services and Machine Learning	International Journal of Environmental Research and Public Health	Italy	10.3390/ijerph19159012	COVID-19; emergency medical services; geo-AI; geographic information system; health geomatics; machine learning; resources management; spatial filtering	Not specified	Global / multi-country	Inferred from title/abstract/keywords	Not specified	Machine learning / deep learning; Graph / network model	Analyzes COVID-19 spatial and/or temporal dynamics in Italy using machine learning / deep learning; graph / network model.		Europe	Inferred from detected location terms	High	Title/abstract/keywords	Title/abstract/keywords
Congdon, Peter	2022	A Model for Highly Fluctuating Spatio-Temporal Infection Data, with Applications to the COVID Epidemic	International Journal of Environmental Research and Public Health	England	10.3390/ijerph19116669	autoregressive; endemic; epidemic; regime-switching; spatio-temporal; spillover	Forecasting / prediction	Global / multi-country	Inferred from title/abstract/keywords	Time-series / longitudinal	GIS / spatial analysis; Regression / statistical model	Analyzes COVID-19 spatial and/or temporal dynamics in England using gis / spatial analysis; regression / statistical model.		Europe	Inferred from detected location terms	High	Title/abstract/keywords	Title/abstract/keywords
Hatami, Faizeh; Chen, Shi; Paul, Rajib; Thill, Jean Claude	2022	Simulating and Forecasting the COVID-19 Spread in a U.S. Metropolitan Region with a Spatial SEIR Model	International Journal of Environmental Research and Public Health	U.S.; USA	10.3390/ijerph192315771	SEIR model; approximate Bayesian computation; epidemic model; mobility; spatial SEIR model; spatial dependence; temporal variability	Forecasting / prediction	Global / multi-country	Inferred from title/abstract/keywords	Time-series / longitudinal	Bayesian / hierarchical model; Compartmental model; Graph / network model	Analyzes COVID-19 spatial and/or temporal dynamics in U.S., USA using bayesian / hierarchical model; compartmental model; graph / network model.		North America	Inferred from detected location terms	Medium	Title/abstract/keywords	Title/abstract/keywords
Zhang, Jinting; Wu, Xiu; Edwin Chow, T.	2021	Space-time cluster’s detection and geographical weighted regression analysis of covid-19 mortality on texas counties	International Journal of Environmental Research and Public Health	Global/Not specified	10.3390/ijerph18115541	COVID-19; Geographical weighted regression; Mortality; Space-time cluster’s detection	Not specified	Global / multi-country	Inferred from title/abstract/keywords	Time-series / longitudinal	Bayesian / hierarchical model; Regression / statistical model; Graph / network model	Analyzes COVID-19 spatial and/or temporal dynamics using bayesian / hierarchical model; regression / statistical model; graph / network model.		Other/Not specified	Inferred from detected location terms	Low	insufficient explicit geographic-scale detail	Title/abstract/keywords	Yes
Lyu, Mingdong; Liu, Kuofu; Hall, Randolph W.	2024	Spatial Interaction Analysis of Infectious Disease Import and Export between Regions	International Journal of Environmental Research and Public Health	United States	10.3390/ijerph21050643	COVID-19; compartmental model; disease transport; healthcare policy; interregional travel	Not specified	Global / multi-country	Inferred from title/abstract/keywords	Not specified	Compartmental model	Analyzes COVID-19 spatial and/or temporal dynamics in United States using compartmental model.		North America	Inferred from detected location terms	High	Title/abstract/keywords	Title/abstract/keywords
Dong, Tao; Dong, Wen; Xu, Quanli	2022	Agent Simulation Model of COVID-19 Epidemic Agent-Based on GIS: A Case Study of Huangpu District, Shanghai	International Journal of Environmental Research and Public Health	China	10.3390/ijerph191610242	COVID-19; agent-based simulation model; lockdown intervention; population mobility	Modeling / simulation	Global / multi-country	Inferred from title/abstract/keywords	Not specified	GIS / spatial analysis; Graph / network model; Agent-based simulation	Analyzes COVID-19 spatial and/or temporal dynamics in China using gis / spatial analysis; graph / network model; agent-based simulation.		Asia	Inferred from detected location terms	High	Title/abstract/keywords	Title/abstract/keywords
Demertzis, Konstantinos; Tsiotas, Dimitrios; Magafas, Lykourgos	2020	Modeling and forecasting the covid-19 temporal spread in Greece: An exploratory approach based on complex network defined splines	International Journal of Environmental Research and Public Health	Greece	10.3390/ijerph17134693	COVID-19 coronavirus pandemic; Modeling; Modularity optimization algorithm; Outbreak; Prediction; Regression splines	Forecasting / prediction	Global / multi-country	Inferred from title/abstract/keywords	Time-series / longitudinal	Regression / statistical model; Graph / network model	Analyzes COVID-19 spatial and/or temporal dynamics in Greece using regression / statistical model; graph / network model.		Europe	Inferred from detected location terms	High	Title/abstract/keywords	Title/abstract/keywords
Kwon, Hoeyun; Koylu, Caglar	2023	Revealing associations between spatial time series trends of COVID-19 incidence and human mobility: an analysis of bidirectionality and spatiotemporal heterogeneity	International Journal of Health Geographics	Global/Not specified	10.1186/s12942-023-00357-0	COVID-19; Dynamic time warping; Granger causality; Human mobility; Spatial time series analysis	Not specified	Global / multi-country	Inferred from title/abstract/keywords	Daily	GIS / spatial analysis; Graph / network model	Analyzes COVID-19 spatial and/or temporal dynamics using gis / spatial analysis; graph / network model.		Other/Not specified	Inferred from detected location terms	Low	insufficient explicit geographic-scale detail	Title/abstract/keywords	Yes
Dellicour, Simon; Linard, Catherine; Van Goethem, Nina; Da Re, Daniele; Artois, Jean; Bihin, Jérémie; Schaus, Pierre; Massonnet, François; Van Oyen, Herman; Vanwambeke, Sophie O.; Speybroeck, Niko; Gilbert, Marius	2021	Investigating the drivers of the spatio-temporal heterogeneity in COVID-19 hospital incidence—Belgium as a study case	International Journal of Health Geographics	Belgium	10.1186/s12942-021-00281-1	Belgium; Boosted regression trees; COVID-19; Hospitalisation incidence; Spatial covariates; Temporal covariates	Forecasting / prediction	Global / multi-country	Inferred from title/abstract/keywords	Time-series / longitudinal	GIS / spatial analysis; Regression / statistical model; Machine learning / deep learning; Graph / network model	Analyzes COVID-19 spatial and/or temporal dynamics in Belgium using gis / spatial analysis; regression / statistical model; machine learning / deep learning; graph / network model.		Europe	Inferred from detected location terms	High	Title/abstract/keywords	Title/abstract/keywords
Alkhamis, Moh A.; Al Youha, Sarah; Khajah, Mohammad M.; Ben Haider, Nour; Alhardan, Sumayah; Nabeel, Ahmad; Al Mazeedi, Sulaiman; Al-Sabah, Salman K.	2020	Spatiotemporal dynamics of the COVID-19 pandemic in the State of Kuwait	International Journal of Infectious Diseases	Kuwait	10.1016/j.ijid.2020.06.078	COVID-19; Migrant worker; Spatiotemporal cluster; Surveillance; Time-dependent reproductive number	Not specified	Global / multi-country	Inferred from title/abstract/keywords	Daily	GIS / spatial analysis	Analyzes COVID-19 spatial and/or temporal dynamics in Kuwait using gis / spatial analysis.		Asia	Inferred from detected location terms	High	Title/abstract/keywords	Title/abstract/keywords
Kim, Sun; Castro, Marcia C.	2020	Spatiotemporal pattern of COVID-19 and government response in South Korea (as of May 31, 2020)	International Journal of Infectious Diseases	South Korea; Korea	10.1016/j.ijid.2020.07.004	COVID-19; Government response; South Korea; Spatiotemporal analysis	Observational / ecological	Global / multi-country	Inferred from title/abstract/keywords	Daily	GIS / spatial analysis; Moran's I / spatial autocorrelation; Regression / statistical model; Graph / network model	Analyzes COVID-19 spatial and/or temporal dynamics in South Korea, Korea using gis / spatial analysis; moran's i / spatial autocorrelation; regression / statistical model; graph / network model.		Asia	Inferred from detected location terms	Medium	Title/abstract/keywords	Title/abstract/keywords
Wang, Qian; Dong, Wen; Yang, Kun; Ren, Zhongda; Huang, Dongqing; Zhang, Peng; Wang, Jie	2021	Temporal and spatial analysis of COVID-19 transmission in China and its influencing factors	International Journal of Infectious Diseases	China	10.1016/j.ijid.2021.03.014	Air pollution concentration; COVID-19; Environment temperature; Government response strictness index; Migration index; Spatio-temporal	Observational / ecological	Global / multi-country	Inferred from title/abstract/keywords	Daily	GIS / spatial analysis; Moran's I / spatial autocorrelation; Regression / statistical model	Analyzes COVID-19 spatial and/or temporal dynamics in China using gis / spatial analysis; moran's i / spatial autocorrelation; regression / statistical model.		Asia	Inferred from detected location terms	High	Title/abstract/keywords	Title/abstract/keywords
Fry, Richard; Hollinghurst, Joe; Stagg, Helen R.; Thompson, Daniel A.; Fronterre, Claudio; Orton, Chris; Lyons, Ronan A.; Ford, David V.; Sheikh, Aziz; Diggle, Peter J.	2021	Real-time spatial health surveillance: Mapping the UK COVID-19 epidemic	International Journal of Medical Informatics	UK	10.1016/j.ijmedinf.2021.104400		Forecasting / prediction	Global / multi-country	Inferred from title/abstract/keywords	Not specified	GIS / spatial analysis; Graph / network model	Analyzes COVID-19 spatial and/or temporal dynamics in UK using gis / spatial analysis; graph / network model.		Europe	Inferred from detected location terms	High	Title/abstract/keywords	Title/abstract/keywords
Hasan, A.; Putri, E. R.M.; Susanto, H.; Nuraini, N.	2022	Data-driven modeling and forecasting of COVID-19 outbreak for public policy making	ISA Transactions	Global/Not specified	10.1016/j.isatra.2021.01.028	COVID-19; Forecasting; Modeling; Public policy	Forecasting / prediction	Other/Not specified	Inferred from title/abstract/keywords	Daily	Compartmental model	Analyzes COVID-19 spatial and/or temporal dynamics using compartmental model.		Other/Not specified	Inferred from detected location terms	Low	insufficient explicit geographic-scale detail	no explicit location detected	Yes
Purwanto, Purwanto; Utaya, Sugeng; Handoyo, Budi; Bachri, Syamsul; Astuti, Ike Sari; Sastro, Kresno; Utomo, Bangun; Aldianto, Yulius Eka	2021	Spatiotemporal analysis of COVID-19 spread with emerging hotspot analysis and space-time cube models in East Java, Indonesia	ISPRS International Journal of Geo-Information	Indonesia	10.3390/ijgi10030133	COVID-19; East java; Emerging hotspot analysis; Hotspot pattern; Indonesia; Proximity factors; Space-time cube	Observational / ecological	Global / multi-country	Inferred from title/abstract/keywords	Monthly	GIS / spatial analysis	Analyzes COVID-19 spatial and/or temporal dynamics in Indonesia using gis / spatial analysis.		Asia	Inferred from detected location terms	High	Title/abstract/keywords	Title/abstract/keywords
Cao, Wen; Dai, Haoran; Zhu, Jingwen; Tian, Yuzhen; Peng, Feilin	2021	Analysis and evaluation of non-pharmaceutical interventions on prevention and control of covid-19: A case study of wuhan city	ISPRS International Journal of Geo-Information	Global/Not specified	10.3390/ijgi10070480	COVID-19; Epidemiological model; Non-pharmaceutical interventions; Spatiotemporal spread model of COVID-19	Not specified	Global / multi-country	Inferred from title/abstract/keywords	Daily	GIS / spatial analysis; Graph / network model	Analyzes COVID-19 spatial and/or temporal dynamics using gis / spatial analysis; graph / network model.		Other/Not specified	Inferred from detected location terms	Low	insufficient explicit geographic-scale detail	Title/abstract/keywords	Yes
Peng, Zhenghong; Wang, Ru; Liu, Lingbo; Wu, Hao	2020	Exploring urban spatial features of COVID-19 transmission in Wuhan based on social media data	ISPRS International Journal of Geo-Information	China	10.3390/ijgi9060402	COVID-19; Sina weibo; Social media data; Spatiotemporal characteristics	Not specified	Global / multi-country	Inferred from title/abstract/keywords	Time-series / longitudinal	GIS / spatial analysis	Analyzes COVID-19 spatial and/or temporal dynamics in China using gis / spatial analysis.		Asia	Inferred from detected location terms	High	Title/abstract/keywords	Title/abstract/keywords
Malarvizhi, Anusha Srirenganathan; Liu, Qian; Sha, Dexuan; Lan, Hai; Yang, Chaowei	2022	An Open-Source Workflow for Spatiotemporal Studies with COVID-19 as an Example	ISPRS International Journal of Geo-Information	USA	10.3390/ijgi11010013	Air quality; COVID-19; Environmental analysis; Open-source; Spatiotemporal analytics	Not specified	Global / multi-country	Inferred from title/abstract/keywords	Time-series / longitudinal	GIS / spatial analysis	Analyzes COVID-19 spatial and/or temporal dynamics in USA using gis / spatial analysis.		North America	Inferred from detected location terms	High	Title/abstract/keywords	Title/abstract/keywords
Sun, Jingtao; Qi, Jin; Yan, Zhen; Li, Yadong; Liang, Jie; Wu, Sensen	2024	Quantitative Study on American COVID-19 Epidemic Predictions and Scenario Simulations	ISPRS International Journal of Geo-Information	America; U.S.	10.3390/ijgi13010031	GTNNWR; epidemic prevention measures; predictions; quantitative; scenario simulations	Forecasting / prediction	Global / multi-country	Inferred from title/abstract/keywords	Time-series / longitudinal	GIS / spatial analysis; Compartmental model; Agent-based simulation	Analyzes COVID-19 spatial and/or temporal dynamics in America, U.S. using gis / spatial analysis; compartmental model; agent-based simulation.		North America	Inferred from detected location terms	Medium	Title/abstract/keywords	Title/abstract/keywords
Castro, David Alvarez; Ford, Alistair	2021	3d agent-based model of pedestrian movements for simulating covid-19 transmission in university students	ISPRS International Journal of Geo-Information	Global/Not specified	10.3390/ijgi10080509	3D; Agent-based model; COVID-19; Epidemiology; Geospatial; Interactions; Pedestrian; SEIR; Urban	Modeling / simulation	Global / multi-country	Inferred from title/abstract/keywords	Daily	GIS / spatial analysis; Compartmental model; Agent-based simulation	Analyzes COVID-19 spatial and/or temporal dynamics using gis / spatial analysis; compartmental model; agent-based simulation.		Other/Not specified	Inferred from detected location terms	Low	insufficient explicit geographic-scale detail	Title/abstract/keywords	Yes
Yang, Mengjie; Chen, Zhe; Zhou, Mengjie; Liang, Xiaojin; Bai, Ziyue	2021	The impact of COVID-19 on crime: A spatial temporal analysis in Chicago	ISPRS International Journal of Geo-Information	Global/Not specified	10.3390/ijgi10030152	Crime; Pandemics; SPPT; STL; Spatial temporal analysis	Not specified	Global / multi-country	Inferred from title/abstract/keywords	Daily	Other / not specified	Analyzes COVID-19 spatial and/or temporal dynamics using other / not specified.		Other/Not specified	Inferred from detected location terms	Low	insufficient explicit geographic-scale detail	Title/abstract/keywords	Yes
Zhang, Ziyi; Li, Diya; Zhang, Zhe; Duffield, Nick	2024	Mining Spatiotemporal Mobility Patterns Using Improved Deep Time Series Clustering	ISPRS International Journal of Geo-Information	U.S.	10.3390/ijgi13110374	deep learning; mobility patterns; spatiotemporal data mining; time series clustering	Not specified	Global / multi-country	Inferred from title/abstract/keywords	Monthly	GIS / spatial analysis; Machine learning / deep learning; Graph / network model	Analyzes COVID-19 spatial and/or temporal dynamics in U.S. using gis / spatial analysis; machine learning / deep learning; graph / network model.		North America	Inferred from detected location terms	High	Title/abstract/keywords	Title/abstract/keywords
He, Yaqian; Seminara, Paul J.; Huang, Xiao; Yang, Di; Fang, Fang; Song, Chao	2023	Geospatial Modeling of Health, Socioeconomic, Demographic, and Environmental Factors with COVID-19 Incidence Rate in Arkansas, US	ISPRS International Journal of Geo-Information	Global/Not specified	10.3390/ijgi12020045	Arkansas; COVID-19; demographic; environment; geographic weighted regression; health; socioeconomic	Not specified	Global / multi-country	Inferred from title/abstract/keywords	Time-series / longitudinal	GIS / spatial analysis; Regression / statistical model; Graph / network model	Analyzes COVID-19 spatial and/or temporal dynamics using gis / spatial analysis; regression / statistical model; graph / network model.		Other/Not specified	Inferred from detected location terms	Low	insufficient explicit geographic-scale detail	Title/abstract/keywords	Yes
Werner, Piotr A.; Kęsik-Brodacka, Małgorzata; Nowak, Karolina; Olszewski, Robert; Kaleta, Mariusz; Liebers, David T.	2022	Modeling the Spatial and Temporal Spread of COVID-19 in Poland Based on a Spatial Interaction Model	ISPRS International Journal of Geo-Information	Poland	10.3390/ijgi11030195	COVID-19; spatial interaction model; spatial modeling; spatio-temporal patterns	Forecasting / prediction	Global / multi-country	Inferred from title/abstract/keywords	Time-series / longitudinal	GIS / spatial analysis	Analyzes COVID-19 spatial and/or temporal dynamics in Poland using gis / spatial analysis.		Europe	Inferred from detected location terms	High	Title/abstract/keywords	Title/abstract/keywords
Huang, Zechun	2021	Spatiotemporal evolution patterns of the covid-19 pandemic using space-time aggregation and spatial statistics: A global perspective	ISPRS International Journal of Geo-Information	North America; South America; America; Oceania; Europe; Africa; Asia	10.3390/ijgi10080519	COVID-19; Global perspective; Space-time aggrega-tion; Spatial statistics; Spatiotemporal evolution pattern	Not specified	Global / multi-country	Inferred from title/abstract/keywords	Time-series / longitudinal	GIS / spatial analysis; Moran's I / spatial autocorrelation; Graph / network model	Analyzes COVID-19 spatial and/or temporal dynamics in North America, South America, America using gis / spatial analysis; moran's i / spatial autocorrelation; graph / network model.		North America; South America; Oceania; Europe; Africa; Asia	Inferred from detected location terms	Medium	Title/abstract/keywords	Title/abstract/keywords
Liu, Yanwen; He, Zongyi; Zhou, Xia	2020	Space-Time variation and spatial differentiation of COVID-19 confirmed cases in Hubei Province based on extended GWR	ISPRS International Journal of Geo-Information	Global/Not specified	10.3390/ijgi9090536	COVID-19; GTWR; Hubei province; MGWR; Scale effect; Spatio-temporal variation	Not specified	Global / multi-country	Inferred from title/abstract/keywords	Daily	GIS / spatial analysis; Moran's I / spatial autocorrelation; Regression / statistical model; Graph / network model	Analyzes COVID-19 spatial and/or temporal dynamics using gis / spatial analysis; moran's i / spatial autocorrelation; regression / statistical model; graph / network model.		Other/Not specified	Inferred from detected location terms	Low	insufficient explicit geographic-scale detail	Title/abstract/keywords	Yes
Huang, Hao; Shi, Haochen; Zordan, Mirna; Lo, Siu Ming; Tsou, Jin Yeu	2023	Investigating the Spatiotemporal Relationship between the Built Environment and COVID-19 Transmission	ISPRS International Journal of Geo-Information	Global/Not specified	10.3390/ijgi12100390	COVID-19; Shanghai; built environment; geographically and temporally weighted regression (GTWR); subdistrict; sustainable development goals	Not specified	Global / multi-country	Inferred from title/abstract/keywords	Time-series / longitudinal	GIS / spatial analysis; Regression / statistical model; Graph / network model	Analyzes COVID-19 spatial and/or temporal dynamics using gis / spatial analysis; regression / statistical model; graph / network model.		Other/Not specified	Inferred from detected location terms	Low	insufficient explicit geographic-scale detail	Title/abstract/keywords	Yes
Liu, Lingbo; Hu, Tao; Bao, Shuming; Wu, Hao; Peng, Zhenghong; Wang, Ru	2021	The spatiotemporal interaction effect of covid-19 transmission in the united states	ISPRS International Journal of Geo-Information	United States; Colombia; U.S.	10.3390/ijgi10060387	COVID-19; K-means clustering; Moran’s I index; SIR; Spatial lag model; Spatiotemporal interaction effects	Modeling / simulation	Global / multi-country	Inferred from title/abstract/keywords	Daily	GIS / spatial analysis; Moran's I / spatial autocorrelation; Regression / statistical model; Compartmental model; Graph / network model	Analyzes COVID-19 spatial and/or temporal dynamics in United States, Colombia, U.S. using gis / spatial analysis; moran's i / spatial autocorrelation; regression / statistical model; compartmental model; graph / network model.		North America; South America	Inferred from detected location terms	Medium	Title/abstract/keywords	Title/abstract/keywords
De Cos, Olga; Castillo, Valentín; Cantarero, David	2021	Differencing the risk of reiterative spatial incidence of COVID-19 using space-time 3D bins of geocoded daily cases	ISPRS International Journal of Geo-Information	Spain	10.3390/ijgi10040261	Emerging hotspots; Geoprevention; Intelligence location; Microdata; Space-time trends; Spatial patterns	Forecasting / prediction	Global / multi-country	Inferred from title/abstract/keywords	Daily	GIS / spatial analysis	Analyzes COVID-19 spatial and/or temporal dynamics in Spain using gis / spatial analysis.		Europe	Inferred from detected location terms	High	Title/abstract/keywords	Title/abstract/keywords
Zheng, Anran; Wang, Tao; Li, Xiaojuan	2021	Spatiotemporal characteristics and risk factors of the covid-19 pandemic in new york state: Implication of future policies	ISPRS International Journal of Geo-Information	Global/Not specified	10.3390/ijgi10090627	COVID-19; Geodetector; New york state; Space-time scan statistics; Spatial autocorrelation	Not specified	Global / multi-country	Inferred from title/abstract/keywords	Daily	GIS / spatial analysis; Moran's I / spatial autocorrelation	Analyzes COVID-19 spatial and/or temporal dynamics using gis / spatial analysis; moran's i / spatial autocorrelation.		Other/Not specified	Inferred from detected location terms	Low	insufficient explicit geographic-scale detail	Title/abstract/keywords	Yes
Yu, Hanchen; Li, Jingwei; Bardin, Sarah; Gu, Hengyu; Fan, Chenjing	2021	Spatiotemporal dynamic of covid-19 diffusion in china: A dynamic spatial autoregressive model analysis	ISPRS International Journal of Geo-Information	China	10.3390/ijgi10080510	COVID-19; Dynamic spatial autoregressive model; Spatial dependency; Spatial diffusion	Not specified	Global / multi-country	Inferred from title/abstract/keywords	Time-series / longitudinal	GIS / spatial analysis; Moran's I / spatial autocorrelation	Analyzes COVID-19 spatial and/or temporal dynamics in China using gis / spatial analysis; moran's i / spatial autocorrelation.		Asia	Inferred from detected location terms	High	Title/abstract/keywords	Title/abstract/keywords
Wu, Tingting; Hu, Bisong; Luo, Jin; Qi, Shuhua	2023	A Head/Tail Breaks-Based Approach to Characterizing Space-Time Risks of COVID-19 Epidemic in China’s Cities	ISPRS International Journal of Geo-Information	China	10.3390/ijgi12120485	COVID-19; head/tail breaks; ht index; power law; risk assessment	Forecasting / prediction	Global / multi-country	Inferred from title/abstract/keywords	Time-series / longitudinal	Other / not specified	Analyzes COVID-19 spatial and/or temporal dynamics in China using other / not specified.		Asia	Inferred from detected location terms	High	Title/abstract/keywords	Title/abstract/keywords
Shi, Qiming; Herbert, Carly; Ward, Doyle V.; Simin, Karl; McCormick, Beth A.; Ellison, Richard T.; Zai, Adrian H.	2022	COVID-19 Variant Surveillance and Social Determinants in Central Massachusetts: Development Study	JMIR Formative Research	Global/Not specified	10.2196/37858	COVID-19; GIS; SARS-CoV-2; dashboard; digital health; epidemiology; geographic information science; public health; surveillance; variants; web mapping; web-based information	Forecasting / prediction	City / local	Inferred from title/abstract/keywords	Time-series / longitudinal	GIS / spatial analysis; Graph / network model	Analyzes COVID-19 spatial and/or temporal dynamics using gis / spatial analysis; graph / network model.		Other/Not specified	Inferred from detected location terms	Low	insufficient explicit geographic-scale detail	no explicit location detected	Yes
Wang, Shaoxiong; Ding, Shuizi; Xiong, Li	2020	A new system for surveillance and digital contact tracing for COVID-19: Spatiotemporal reporting over network and GPS	JMIR mHealth and uHealth	China	10.2196/19457	COVID-19; China; Contact tracing; Disease tracking; GPS; Infectious disease; Mobile health; Mobile phones; Public health; Smartphones; Social media; Spatiotemporal data; Virus	Forecasting / prediction	Other/Not specified	Inferred from title/abstract/keywords	Time-series / longitudinal	GIS / spatial analysis; Graph / network model	Analyzes COVID-19 spatial and/or temporal dynamics in China using gis / spatial analysis; graph / network model.		Asia	Inferred from detected location terms	High	Title/abstract/keywords	Title/abstract/keywords
Bauer, Cici; Zhang, Kehe; Li, Wenjun; Bernson, Dana; Dammann, Olaf; LaRochelle, Marc R.; Stopka, Thomas J.	2023	Small Area Forecasting of Opioid-Related Mortality: Bayesian Spatiotemporal Dynamic Modeling Approach	JMIR Public Health and Surveillance	United States	10.2196/41450	Bayesian; forecasting; opioid-related mortality; small area estimation; spatiotemporal models	Forecasting / prediction	National / regional	Inferred from title/abstract/keywords	Time-series / longitudinal	GIS / spatial analysis; Bayesian / hierarchical model; Graph / network model	Analyzes COVID-19 spatial and/or temporal dynamics in United States using gis / spatial analysis; bayesian / hierarchical model; graph / network model.		North America	Inferred from detected location terms	High	Title/abstract/keywords	Title/abstract/keywords
Rawat, Siddharth; Deb, Soudeep	2023	A spatio-temporal statistical model to analyze COVID-19 spread in the USA	Journal of Applied Statistics	United States; America; USA	10.1080/02664763.2021.1970122	Bayesian analysis; Coronavirus; Gibbs sampling; epidemiology; pandemic	Forecasting / prediction	National / regional	Inferred from title/abstract/keywords	Time-series / longitudinal	GIS / spatial analysis; Bayesian / hierarchical model	Analyzes COVID-19 spatial and/or temporal dynamics in United States, America, USA using gis / spatial analysis; bayesian / hierarchical model.		North America	Inferred from detected location terms	Medium	Title/abstract/keywords	Title/abstract/keywords
Fabris-Rotelli, Inger; Holloway, Jenny; Kimmie, Zaid; Archibald, Sally; Debba, Pravesh; Manjoo-Docrat, Raeesa; Le Roux, Alize; Dudeni-Tlhone, Nontembeko; Janse van Rensburg, Charl; Thiede, Renate; Abdelatif, Nada; Makhanya, Sibusisiwe; Potgieter, Arminn	2022	A Spatial SEIR Model for COVID-19 in South Africa	Journal of Data Science, Statistics, and Visualisation	South Africa; Africa	10.52933/jdssv.v2i7.46		Modeling / simulation	Facility / institutional	Inferred from title/abstract/keywords	Not specified	Compartmental model	Analyzes COVID-19 spatial and/or temporal dynamics in South Africa, Africa using compartmental model.		Africa	Inferred from detected location terms	Medium	Title/abstract/keywords	Title/abstract/keywords
Chien, Lung Chang; Chen, L. W.Antony; Lin, Ro Ting	2022	Lagged meteorological impacts on COVID-19 incidence among high-risk counties in the United States—a spatiotemporal analysis	Journal of Exposure Science and Environmental Epidemiology	United States	10.1038/s41370-021-00356-y	COVID-19; Lag; Precipitation; Relative humidity; Spatial; Temperature	Forecasting / prediction	Global / multi-country	Inferred from title/abstract/keywords	Time-series / longitudinal	GIS / spatial analysis	Analyzes COVID-19 spatial and/or temporal dynamics in United States using gis / spatial analysis.		North America	Inferred from detected location terms	High	Title/abstract/keywords	Title/abstract/keywords
Mitze, Timo; Kosfeld, Reinhold	2022	The propagation effect of commuting to work in the spatial transmission of COVID-19	Journal of Geographical Systems	Germany	10.1007/s10109-021-00349-3	COVID-19; Containment measures; Job commuting; Lockdown; Mobility; SARS-CoV-2; Spatial econometrics	Not specified	National / regional	Inferred from title/abstract/keywords	Daily	GIS / spatial analysis; Graph / network model	Analyzes COVID-19 spatial and/or temporal dynamics in Germany using gis / spatial analysis; graph / network model.		Europe	Inferred from detected location terms	High	Title/abstract/keywords	Title/abstract/keywords
Yuce, Huseyin; Stauss, Hannah; Persad, Adrienne	2024	Use of Population-Weighted Density Index for Coronavirus Spread in the United States	Journal of Health Economics and Outcomes Research	United States; U.S.	10.36469/jheor.2024.117784	COVID-19; density; mortality; population; population-weighted density	Not specified	National / regional	Inferred from title/abstract/keywords	Not specified	Graph / network model	Analyzes COVID-19 spatial and/or temporal dynamics in United States, U.S. using graph / network model.		North America	Inferred from detected location terms	Medium	Title/abstract/keywords	Title/abstract/keywords
Huang, Rui; Liu, Miao; Ding, Yongmei	2020	Spatial-temporal distribution of COVID-19 in China and its prediction: A data-driven modeling analysis	Journal of Infection in Developing Countries	China	10.3855/jidc.12585	COVID-19; Logistic model; SEIR; Spatial-temporal distribution	Forecasting / prediction	National / regional	Inferred from title/abstract/keywords	Time-series / longitudinal	GIS / spatial analysis; Moran's I / spatial autocorrelation; Compartmental model	Analyzes COVID-19 spatial and/or temporal dynamics in China using gis / spatial analysis; moran's i / spatial autocorrelation; compartmental model.		Asia	Inferred from detected location terms	High	Title/abstract/keywords	Title/abstract/keywords
Zeng, Chengbo; Zhang, Jiajia; Li, Zhenlong; Sun, Xiaowen; Olatosi, Bankole; Weissman, Sharon; Li, Xiaoming	2021	Spatial-temporal relationship between population mobility and COVID-19 outbreaks in south carolina: Time series forecasting analysis	Journal of Medical Internet Research	Global/Not specified	10.2196/27045	COVID-19; Incidence; Mobility; South Carolina	Forecasting / prediction	National / regional	Inferred from title/abstract/keywords	Daily	Regression / statistical model	Analyzes COVID-19 spatial and/or temporal dynamics using regression / statistical model.		Other/Not specified	Inferred from detected location terms	Low	insufficient explicit geographic-scale detail	no explicit location detected	Yes
Lynch, Christopher J.; Gore, Ross	2021	Short-range forecasting of COVID-19 during early onset at county, health district, and state geographic levels using seven methods: Comparative forecasting study	Journal of Medical Internet Research	Global/Not specified	10.2196/24925	COVID-19; Coronavirus disease 2019; Emerging outbreak; Forecasting; Infectious disease; Modeling and simulation; Modeling disease outbreaks; Public health	Forecasting / prediction	National / regional	Inferred from title/abstract/keywords	Not specified	Graph / network model; Agent-based simulation	Analyzes COVID-19 spatial and/or temporal dynamics using graph / network model; agent-based simulation.		Other/Not specified	Inferred from detected location terms	Low	insufficient explicit geographic-scale detail	no explicit location detected	Yes
Hu, Tao; Wang, Siqin; Luo, Wei; Zhang, Mengxi; Huang, Xiao; Yan, Yingwei; Liu, Regina; Ly, Kelly; Kacker, Viraj; She, Bing; Li, Zhenlong	2021	Revealing public opinion towards covid-19 vaccines with twitter data in the united states: Spatiotemporal perspective	Journal of Medical Internet Research	United States	10.2196/30854	Covid-19; Covid-19 vaccines; Emotion analysis; Public opinion; Sentiment analysis; Topic modeling; Twitter	Not specified	Global / multi-country	Inferred from title/abstract/keywords	Time-series / longitudinal	GIS / spatial analysis	Analyzes COVID-19 spatial and/or temporal dynamics in United States using gis / spatial analysis.		North America	Inferred from detected location terms	High	Title/abstract/keywords	Title/abstract/keywords
Mo, Chunbao; Tan, Dechan; Mai, Tingyu; Bei, Chunhua; Qin, Jian; Pang, Weiyi; Zhang, Zhiyong	2020	An analysis of spatiotemporal pattern for COIVD-19 in China based on space-time cube	Journal of Medical Virology	China	10.1002/jmv.25834	COVID-19; emerging spatiotemporal hot spots analysis; local outlier analysis; space-time cube	Observational / ecological	National / regional	Inferred from title/abstract/keywords	Time-series / longitudinal	GIS / spatial analysis	Analyzes COVID-19 spatial and/or temporal dynamics in China using gis / spatial analysis.		Asia	Inferred from detected location terms	High	Title/abstract/keywords	Title/abstract/keywords
Hassaan, Mahmoud A.; Abdelwahab, Rofida G.; Elbarky, Toka A.; Ghazy, Ramy Mohamed	2021	GIS-Based Analysis Framework to Identify the Determinants of COVID-19 Incidence and Fatality in Africa	Journal of Primary Care and Community Health	Africa	10.1177/21501327211041208	Africa; COVID-19 case fatality; COVID-19 incidence; GIS; geographically weighted regression	Forecasting / prediction	National / regional	Inferred from title/abstract/keywords	Not specified	GIS / spatial analysis; Moran's I / spatial autocorrelation; Regression / statistical model; Graph / network model	Analyzes COVID-19 spatial and/or temporal dynamics in Africa using gis / spatial analysis; moran's i / spatial autocorrelation; regression / statistical model; graph / network model.		Africa	Inferred from detected location terms	High	Title/abstract/keywords	Title/abstract/keywords
Murorunkwere, Joie Lea; Mbanza, Sylvestre	2024	Modern Statistical Methods for Infectious Diseases to Analyse Covid-19 Pandemic Data in Rwanda	Journal of Research Innovation and Implications in Education	Global/Not specified	10.59765/vyrn5683yrw		Not specified	Global / multi-country	Inferred from title/abstract/keywords	Time-series / longitudinal	GIS / spatial analysis	Analyzes COVID-19 spatial and/or temporal dynamics using gis / spatial analysis.		Other/Not specified	Inferred from detected location terms	Low	insufficient explicit geographic-scale detail	Title/abstract/keywords	Yes
Paul, Rajib; Arif, Ahmed A.; Adeyemi, Oluwaseun; Ghosh, Subhanwita; Han, Dan	2020	Progression of COVID-19 From Urban to Rural Areas in the United States: A Spatiotemporal Analysis of Prevalence Rates	Journal of Rural Health	United States	10.1111/jrh.12486	Bayesian influence; disease hotspots; geographic disparity; pandemic; respiratory disease	Observational / ecological	National / regional	Inferred from title/abstract/keywords	Time-series / longitudinal	GIS / spatial analysis; Bayesian / hierarchical model; Graph / network model	Analyzes COVID-19 spatial and/or temporal dynamics in United States using gis / spatial analysis; bayesian / hierarchical model; graph / network model.		North America	Inferred from detected location terms	High	Title/abstract/keywords	Title/abstract/keywords
Gao, Junyi; Sharma, Rakshith; Qian, Cheng; Glass, Lucas M.; Spaeder, Jeffrey; Romberg, Justin; Sun, Jimeng; Xiao, Cao	2021	STAN: spatio-temporal attention network for pandemic prediction using real-world evidence	Journal of the American Medical Informatics Association	Global/Not specified	10.1093/jamia/ocaa322	deep learning; graph attention network; pandemic prediction; real world evidence	Forecasting / prediction	National / regional	Inferred from title/abstract/keywords	Time-series / longitudinal	GIS / spatial analysis; Compartmental model; Machine learning / deep learning; Graph / network model	Analyzes COVID-19 spatial and/or temporal dynamics using gis / spatial analysis; compartmental model; machine learning / deep learning; graph / network model.		Other/Not specified	Inferred from detected location terms	Low	insufficient explicit geographic-scale detail	no explicit location detected	Yes
Hamidi, Shima; Sabouri, Sadegh; Ewing, Reid	2020	Does Density Aggravate the COVID-19 Pandemic?: Early Findings and Lessons for Planners	Journal of the American Planning Association	U.S.	10.1080/01944363.2020.1777891	COVID-19; density; infectious diseases; pandemic; urban sprawl	Forecasting / prediction	National / regional	Inferred from title/abstract/keywords	Not specified	Other / not specified	Analyzes COVID-19 spatial and/or temporal dynamics in U.S. using other / not specified.		North America	Inferred from detected location terms	High	Title/abstract/keywords	Title/abstract/keywords
Paul, Swarna Kamal; Jana, Saikat; Bhaumik, Parama	2021	A Multivariate Spatiotemporal Model of COVID-19 Epidemic Using Ensemble of ConvLSTM Networks	Journal of The Institution of Engineers (India): Series B	Italy; India; USA	10.1007/s40031-020-00517-x	Convolutional LSTM; Covid-19; Ensemble learning; Forecasting; Spatiotemporal model	Forecasting / prediction	National / regional	Inferred from title/abstract/keywords	Time-series / longitudinal	GIS / spatial analysis; Machine learning / deep learning; Graph / network model	Analyzes COVID-19 spatial and/or temporal dynamics in Italy, India, USA using gis / spatial analysis; machine learning / deep learning; graph / network model.		Europe; Asia; North America	Inferred from detected location terms	Medium	Title/abstract/keywords	Title/abstract/keywords
Di Loro, Pierfrancesco Alaimo; Böhning, Dankmar; Sahu, Sujit K.	2025	A Bayesian spatio-temporal Poisson auto-regressive model for the disease infection rate: application to COVID-19 cases in England	Journal of the Royal Statistical Society. Series C: Applied Statistics	England	10.1093/jrsssc/qlae067	Bayesian hierarchical modelling; COVID-19; Endemic-Epidemic model; Poisson autoregression; Spatio-temporal epidemiology	Modeling / simulation	City / local	Inferred from title/abstract/keywords	Weekly	GIS / spatial analysis; Bayesian / hierarchical model; Regression / statistical model; Agent-based simulation	Analyzes COVID-19 spatial and/or temporal dynamics in England using gis / spatial analysis; bayesian / hierarchical model; regression / statistical model; agent-based simulation.		Europe	Inferred from detected location terms	High	Title/abstract/keywords	Title/abstract/keywords
Dong, Zheng; Zhu, Shixiang; Xie, Yao; Mateu, Jorge; Rodríguez-Cortés, Francisco J.	2023	Non-stationary spatio-temporal point process modeling for high-resolution COVID-19 data	Journal of the Royal Statistical Society. Series C: Applied Statistics	Colombia	10.1093/jrsssc/qlad013	COVID-19; neural networks; nonstationary kernel; self-exciting models; spatio-temporal point processes	Forecasting / prediction	National / regional	Inferred from title/abstract/keywords	Time-series / longitudinal	GIS / spatial analysis; Machine learning / deep learning; Graph / network model	Analyzes COVID-19 spatial and/or temporal dynamics in Colombia using gis / spatial analysis; machine learning / deep learning; graph / network model.		South America	Inferred from detected location terms	High	Title/abstract/keywords	Title/abstract/keywords
Zhong, Haonan; Wang, Kaifa; Wang, Wendi	2022	Spatiotemporal pattern recognition and dynamical analysis of COVID-19 in Shanghai, China	Journal of Theoretical Biology	China	10.1016/j.jtbi.2022.111279	Autocorrelation analysis; Daily reproduction number; Dynamic model; Spatial statistics	Not specified	City / local	Inferred from title/abstract/keywords	Daily	GIS / spatial analysis; Moran's I / spatial autocorrelation	Analyzes COVID-19 spatial and/or temporal dynamics in China using gis / spatial analysis; moran's i / spatial autocorrelation.		Asia	Inferred from detected location terms	High	Title/abstract/keywords	Title/abstract/keywords
Yang, Zifeng; Zeng, Zhiqi; Wang, Ke; Wong, Sook San; Liang, Wenhua; Zanin, Mark; Liu, Peng; Cao, Xudong; Gao, Zhongqiang; Mai, Zhitong; Liang, Jingyi; Liu, Xiaoqing; Li, Shiyue; Li, Yimin; Ye, Feng; Guan, Weijie; Yang, Yifan; Li, Fei; Luo, Shengmei; Xie, Yuqi; Liu, Bin; Wang, Zhoulang; Zhang, Shaobo; Wang, Yaonan; Zhong, Nanshan; He, Jianxing	2020	Modified SEIR and AI prediction of the epidemics trend of COVID-19 in China under public health interventions	Journal of Thoracic Disease	China	10.21037/jtd.2020.02.64	Coronavirus disease 2019 (COVID-19); Epidemic; Modeling; Severe acute respiratory syndrome coronavirus 2 (SARS-CoV-2); Susceptible-exposed-infectious-removed (SEIR)	Forecasting / prediction	National / regional	Inferred from title/abstract/keywords	Not specified	Compartmental model; Machine learning / deep learning	Analyzes COVID-19 spatial and/or temporal dynamics in China using compartmental model; machine learning / deep learning.		Asia	Inferred from detected location terms	High	Title/abstract/keywords	Title/abstract/keywords
Mullineaux, Jamie D.; Leurent, Baptiste; Jendoubi, Takoua	2023	A Bayesian spatio-temporal study of the association between meteorological factors and the spread of COVID-19	Journal of Translational Medicine	England	10.1186/s12967-023-04436-5	Bayesian; CARBayesST; COVID-19; Humidity; Meteorological; Spatio-temporal	Not specified	Global / multi-country	Inferred from title/abstract/keywords	Daily	GIS / spatial analysis; Bayesian / hierarchical model	Analyzes COVID-19 spatial and/or temporal dynamics in England using gis / spatial analysis; bayesian / hierarchical model.		Europe	Inferred from detected location terms	High	Title/abstract/keywords	Title/abstract/keywords
Kang, Tingting; Jiang, Yangyang; Yang, Chuangeng; She, Yujie; Jiang, Zixi; Li, Zeng	2025	Spatial Spillover Effects of Urban Gray–Green Space Form on COVID-19 Pandemic in China	Land	China	10.3390/land14040896	COVID-19; green space connectivity; population mobility; spillover effects; urban form	Not specified	Global / multi-country	Inferred from title/abstract/keywords	Not specified	Other / not specified	Analyzes COVID-19 spatial and/or temporal dynamics in China using other / not specified.		Asia	Inferred from detected location terms	High	Title/abstract/keywords	Title/abstract/keywords
Liu, Dongya; Zheng, Xinqi; Zhang, Lei	2021	Simulation of spatiotemporal relationship between covid-19 propagation and regional economic development in China	Land	China	10.3390/land10060599	COVID-19; Cellular automata model; SEIR model; Spatiotempo-ral relationship; System dynamics model	Modeling / simulation	National / regional	Inferred from title/abstract/keywords	Time-series / longitudinal	GIS / spatial analysis; Compartmental model; Agent-based simulation	Analyzes COVID-19 spatial and/or temporal dynamics in China using gis / spatial analysis; compartmental model; agent-based simulation.		Asia	Inferred from detected location terms	High	Title/abstract/keywords	Title/abstract/keywords
Deng, Haojian; Liu, Kai	2023	Spatiotemporal Evolution of Urban Resilience and Spatial Spillover Effects in Guangdong Province, China	Land	China	10.3390/land12091800	Guangdong; coronavirus disease 2019 (COVID-19); optimal-parameters geographical detector (OPGD); spatial spillovers; urban resilience	Not specified	Global / multi-country	Inferred from title/abstract/keywords	Time-series / longitudinal	GIS / spatial analysis; Graph / network model	Analyzes COVID-19 spatial and/or temporal dynamics in China using gis / spatial analysis; graph / network model.		Asia	Inferred from detected location terms	High	Title/abstract/keywords	Title/abstract/keywords
Whata, Albert; Chimedza, Charles	2021	A Machine Learning Evaluation of the Effects of South Africa’s COVID-19 Lockdown Measures on Population Mobility	Machine Learning and Knowledge Extraction	South Africa; Africa	10.3390/make3020025	causal effect; encoder–decoder; kernel quantile estimator; long-short term memory; population mobility; reconstruction error	Not specified	Global / multi-country	Inferred from title/abstract/keywords	Not specified	Bayesian / hierarchical model; Machine learning / deep learning	Analyzes COVID-19 spatial and/or temporal dynamics in South Africa, Africa using bayesian / hierarchical model; machine learning / deep learning.		Africa	Inferred from detected location terms	Medium	Title/abstract/keywords	Title/abstract/keywords
Wang, Lingxiao; Xu, Tian; Stoecker, Till; Stoecker, Horst; Jiang, Yin; Zhou, Kai	2021	Machine learning spatio-temporal epidemiological model to evaluate Germany-county-level COVID-19 risk	Machine Learning: Science and Technology	Germany	10.1088/2632-2153/ac0314	COVID-19 pandemic; Cellular automata; Deep learning; SUIR model	Forecasting / prediction	National / regional	Inferred from title/abstract/keywords	Time-series / longitudinal	GIS / spatial analysis; Machine learning / deep learning	Analyzes COVID-19 spatial and/or temporal dynamics in Germany using gis / spatial analysis; machine learning / deep learning.		Europe	Inferred from detected location terms	High	Title/abstract/keywords	Title/abstract/keywords
Aràndiga, Francesc; Baeza, Antonio; Cordero-Carrión, Isabel; Donat, Rosa; Martí, M. Carmen; Mulet, Pep; Yáñez, Dionisio F.	2020	A spatial-temporal model for the evolution of the COVID-19 pandemic in spain including mobility	Mathematics	Spain	10.3390/math8101677	COVID-19; Epidemic model; Lockdown; Mobility; Outbreak spread; Spatial-temporal SAIR model	Forecasting / prediction	National / regional	Inferred from title/abstract/keywords	Time-series / longitudinal	Compartmental model; Agent-based simulation	Analyzes COVID-19 spatial and/or temporal dynamics in Spain using compartmental model; agent-based simulation.		Europe	Inferred from detected location terms	High	Title/abstract/keywords	Title/abstract/keywords
Corpas-Burgos, Francisca; Martinez-Beneito, Miguel A.	2021	An autoregressive disease mapping model for spatio-temporal forecasting	Mathematics	Spain	10.3390/math9040384	Bayesian statistics; Disease mapping; Forecasting; Mortality studies; Spatial statistics; Spatio-temporal statistics	Forecasting / prediction	National / regional	Inferred from title/abstract/keywords	Time-series / longitudinal	GIS / spatial analysis; Bayesian / hierarchical model	Analyzes COVID-19 spatial and/or temporal dynamics in Spain using gis / spatial analysis; bayesian / hierarchical model.		Europe	Inferred from detected location terms	High	Title/abstract/keywords	Title/abstract/keywords
Topîrceanu, Alexandru	2023	On the Impact of Quarantine Policies and Recurrence Rate in Epidemic Spreading Using a Spatial Agent-Based Model	Mathematics	Global/Not specified	10.3390/math11061336	agent-based model; computational epidemics; epidemic control policies; epidemic model; nonpharmaceutical interventions	Modeling / simulation	Global / multi-country	Inferred from title/abstract/keywords	Not specified	Agent-based simulation	Analyzes COVID-19 spatial and/or temporal dynamics using agent-based simulation.		Other/Not specified	Inferred from detected location terms	Low	insufficient explicit geographic-scale detail	Title/abstract/keywords	Yes
Alvo, Mayer; Mu, Jingrui	2023	COVID-19 Data Analysis Using Bayesian Models and Nonparametric Geostatistical Models	Mathematics	Global/Not specified	10.3390/math11061359	area-to-point and area-to-area Poisson Kriging; bayesian spatial–temporal models; integrated nested laplace approximation	Forecasting / prediction	Other/Not specified	Inferred from title/abstract/keywords	Weekly	GIS / spatial analysis; Bayesian / hierarchical model; Regression / statistical model	Analyzes COVID-19 spatial and/or temporal dynamics using gis / spatial analysis; bayesian / hierarchical model; regression / statistical model.		Other/Not specified	Inferred from detected location terms	Low	insufficient explicit geographic-scale detail	no explicit location detected	Yes
D’angelo, Nicoletta; Abbruzzo, Antonino; Adelfio, Giada	2021	Spatio-temporal spread pattern of covid-19 in italy	Mathematics	Italy	10.3390/math9192454	Besag–york–mollié model; COVID-19; Disease mapping; Spatio-temporal models	Not specified	National / regional	Inferred from title/abstract/keywords	Time-series / longitudinal	GIS / spatial analysis	Analyzes COVID-19 spatial and/or temporal dynamics in Italy using gis / spatial analysis.		Europe	Inferred from detected location terms	High	Title/abstract/keywords	Title/abstract/keywords
Muñoz-Organero, Mario	2023	Using Traffic Sensors in Smart Cities to Enhance a Spatio-Temporal Deep Learning Model for COVID-19 Forecasting	Mathematics	Spain	10.3390/math11183904	COVID-19 forecasting; convolutional neural network; deep learning models; recurrent neural network; traffic sensors in smart cities; traffic-enhanced models	Forecasting / prediction	City / local	Inferred from title/abstract/keywords	Time-series / longitudinal	GIS / spatial analysis; Machine learning / deep learning; Graph / network model	Analyzes COVID-19 spatial and/or temporal dynamics in Spain using gis / spatial analysis; machine learning / deep learning; graph / network model.		Europe	Inferred from detected location terms	High	Title/abstract/keywords	Title/abstract/keywords
Ponjavić, Mirza; Karabegović, Almir; Ferhatbegović, Elvir; Tahirović, Emin; Uzunović, Selma; Travar, Maja; Pilav, Aida; Mulić, Maida; Karakaš, Sead; Avdić, Nermin; Mulabdić, Zarina; Pavić, Goran; Bičo, Medina; Vasilj, Ivan; Mamić, Diana; Hukić, Mirsada	2020	Spatio-temporal data visualization for monitoring of control measures in the prevention of the spread of COVID-19 in Bosnia and Herzegovina	Medicinski Glasnik	Global/Not specified	10.17392/1215-20	COVID 19 pandemic; Decision making; Epidemiolo-gical techniques; Geocoding; Health information systems; Reproduction number	Observational / ecological	National / regional	Inferred from title/abstract/keywords	Time-series / longitudinal	GIS / spatial analysis; Compartmental model	Analyzes COVID-19 spatial and/or temporal dynamics using gis / spatial analysis; compartmental model.		Other/Not specified	Inferred from detected location terms	Low	insufficient explicit geographic-scale detail	no explicit location detected	Yes
Isazade, Vahid; Qasimi, Abdul Baser; Dong, Pinliang; Kaplan, Gordana; Isazade, Esmail	2023	Integration of Moran’s I, geographically weighted regression (GWR), and ordinary least square (OLS) models in spatiotemporal modeling of COVID-19 outbreak in Qom and Mazandaran Provinces, Iran	Modeling Earth Systems and Environment	Iran	10.1007/s40808-023-01729-y	COVID-19; Geographically weighted regression; Least squares model; Mazandaran; Qom; Spatial autocorrelation	Observational / ecological	Global / multi-country	Inferred from title/abstract/keywords	Time-series / longitudinal	GIS / spatial analysis; Moran's I / spatial autocorrelation; Regression / statistical model; Graph / network model	Analyzes COVID-19 spatial and/or temporal dynamics in Iran using gis / spatial analysis; moran's i / spatial autocorrelation; regression / statistical model; graph / network model.		Asia	Inferred from detected location terms	High	Title/abstract/keywords	Title/abstract/keywords
Rahman, Md Rejaur; Islam, A. H.M.Hedayutul; Islam, Md Nazrul	2021	Geospatial modelling on the spread and dynamics of 154 day outbreak of the novel coronavirus (COVID-19) pandemic in Bangladesh towards vulnerability zoning and management approaches	Modeling Earth Systems and Environment	Bangladesh	10.1007/s40808-020-00962-z	Bangladesh; COVID-19; GIS and hotspots; Geospatial modelling; Management strategies; Vulnerability zoning	Observational / ecological	Global / multi-country	Inferred from title/abstract/keywords	Not specified	GIS / spatial analysis	Analyzes COVID-19 spatial and/or temporal dynamics in Bangladesh using gis / spatial analysis.		Asia	Inferred from detected location terms	High	Title/abstract/keywords	Title/abstract/keywords
Roy, Santanu; Bhunia, Gouri Sankar; Shit, Pravat Kumar	2021	Spatial prediction of COVID-19 epidemic using ARIMA techniques in India	Modeling Earth Systems and Environment	India	10.1007/s40808-020-00890-y	ARIMA; COVID-19; Disease forecasting; Spatio-temporal analysis; Weighted overlay	Forecasting / prediction	National / regional	Inferred from title/abstract/keywords	Daily	GIS / spatial analysis	Analyzes COVID-19 spatial and/or temporal dynamics in India using gis / spatial analysis.		Asia	Inferred from detected location terms	High	Title/abstract/keywords	Title/abstract/keywords
Chiara, Matteo; Horner, David S.; Gissi, Carmela; Pesole, Graziano	2021	Comparative genomics reveals early emergence and biased spatiotemporal distribution of SARS-CoV-2	Molecular Biology and Evolution	China	10.1093/molbev/msab049	Classification; Comparative genomics; Early emergence; Evolution; SARS-CoV-2	Forecasting / prediction	Other/Not specified	Inferred from title/abstract/keywords	Time-series / longitudinal	GIS / spatial analysis; Graph / network model	Analyzes COVID-19 spatial and/or temporal dynamics in China using gis / spatial analysis; graph / network model.		Asia	Inferred from detected location terms	High	Title/abstract/keywords	Title/abstract/keywords
Jia, Jayson S.; Lu, Xin; Yuan, Yun; Xu, Ge; Jia, Jianmin; Christakis, Nicholas A.	2020	Population flow drives spatio-temporal distribution of COVID-19 in China	Nature	China	10.1038/s41586-020-2284-y		Forecasting / prediction	National / regional	Inferred from title/abstract/keywords	Time-series / longitudinal	GIS / spatial analysis; Graph / network model	Analyzes COVID-19 spatial and/or temporal dynamics in China using gis / spatial analysis; graph / network model.		Asia	Inferred from detected location terms	High	Title/abstract/keywords	Title/abstract/keywords
Peccia, Jordan; Zulli, Alessandro; Brackney, Doug E.; Grubaugh, Nathan D.; Kaplan, Edward H.; Casanovas-Massana, Arnau; Ko, Albert I.; Malik, Amyn A.; Wang, Dennis; Wang, Mike; Warren, Joshua L.; Weinberger, Daniel M.; Arnold, Wyatt; Omer, Saad B.	2020	Measurement of SARS-CoV-2 RNA in wastewater tracks community infection dynamics	Nature Biotechnology	USA	10.1038/s41587-020-0684-z		Not specified	City / local	Inferred from title/abstract/keywords	Not specified	Other / not specified	Analyzes COVID-19 spatial and/or temporal dynamics in USA using other / not specified.		North America	Inferred from detected location terms	High	Title/abstract/keywords	Title/abstract/keywords
Pouwels, Koen B.; Eyre, David W.; House, Thomas; Aspey, Ben; Matthews, Philippa C.; Stoesser, Nicole; Newton, John N.; Diamond, Ian; Studley, Ruth; Taylor, Nick G.H.; Bell, John I.; Farrar, Jeremy; Kolenchery, Jaison; Marsden, Brian D.; Hoosdally, Sarah; Jones, E. Yvonne; Stuart, David I.; Crook, Derrick W.; Peto, Tim E.A.; Walker, A. Sarah; Wei, Jia; Pritchard, Emma; Vihta, Karina Doris; Doherty…	2024	Improving the representativeness of UK’s national COVID-19 Infection Survey through spatio-temporal regression and post-stratification	Nature Communications	UK	10.1038/s41467-024-49201-4		Not specified	National / regional	Inferred from title/abstract/keywords	Time-series / longitudinal	GIS / spatial analysis; Regression / statistical model; Graph / network model	Analyzes COVID-19 spatial and/or temporal dynamics in UK using gis / spatial analysis; regression / statistical model; graph / network model.		Europe	Inferred from detected location terms	High	Title/abstract/keywords	Title/abstract/keywords
Vahedi, Behzad; Karimzadeh, Morteza; Zoraghein, Hamidreza	2021	Spatiotemporal prediction of COVID-19 cases using inter- and intra-county proxies of human interactions	Nature Communications	Global/Not specified	10.1038/s41467-021-26742-6		Forecasting / prediction	National / regional	Inferred from title/abstract/keywords	Time-series / longitudinal	GIS / spatial analysis	Analyzes COVID-19 spatial and/or temporal dynamics using gis / spatial analysis.		Other/Not specified	Inferred from detected location terms	Low	insufficient explicit geographic-scale detail	no explicit location detected	Yes
Gao, Junyi; Heintz, Joerg; Mack, Christina; Glass, Lucas; Cross, Adam; Sun, Jimeng	2023	Evidence-driven spatiotemporal COVID-19 hospitalization prediction with Ising dynamics	Nature Communications	U.S.	10.1038/s41467-023-38756-3		Forecasting / prediction	National / regional	Inferred from title/abstract/keywords	Time-series / longitudinal	GIS / spatial analysis; Machine learning / deep learning	Analyzes COVID-19 spatial and/or temporal dynamics in U.S. using gis / spatial analysis; machine learning / deep learning.		North America	Inferred from detected location terms	High	Title/abstract/keywords	Title/abstract/keywords
Ward, Thomas; Johnsen, Alexander; Ng, Stanley; Chollet, François	2022	Forecasting SARS-CoV-2 transmission and clinical risk at small spatial scales by the application of machine learning architectures to syndromic surveillance data	Nature Machine Intelligence	United Kingdom	10.1038/s42256-022-00538-9		Forecasting / prediction	National / regional	Inferred from title/abstract/keywords	Time-series / longitudinal	GIS / spatial analysis; Machine learning / deep learning; Graph / network model	Analyzes COVID-19 spatial and/or temporal dynamics in United Kingdom using gis / spatial analysis; machine learning / deep learning; graph / network model.		Europe	Inferred from detected location terms	High	Title/abstract/keywords	Title/abstract/keywords
Brizzi, Andrea; Whittaker, Charles; Servo, Luciana M.S.; Hawryluk, Iwona; Prete, Carlos A.; de Souza, William M.; Aguiar, Renato S.; Araujo, Leonardo J.T.; Bastos, Leonardo S.; Blenkinsop, Alexandra; Buss, Lewis F.; Candido, Darlan; Castro, Marcia C.; Costa, Silvia F.; Croda, Julio; de Souza Santos, Andreza Aruska; Dye, Christopher; Flaxman, Seth; Fonseca, Paula L.C.; Geddes, Victor E.V.; Gutierr…	2022	Spatial and temporal fluctuations in COVID-19 fatality rates in Brazilian hospitals	Nature Medicine	Brazil	10.1038/s41591-022-01807-1		Not specified	National / regional	Inferred from title/abstract/keywords	Time-series / longitudinal	Bayesian / hierarchical model; Regression / statistical model; Graph / network model	Analyzes COVID-19 spatial and/or temporal dynamics in Brazil using bayesian / hierarchical model; regression / statistical model; graph / network model.		South America	Inferred from detected location terms	High	Title/abstract/keywords	Title/abstract/keywords
Jewell, Sean; Futoma, Joseph; Hannah, Lauren; Miller, Andrew C.; Foti, Nicholas J.; Fox, Emily B.	2021	It’s complicated: characterizing the time-varying relationship between cell phone mobility and COVID-19 spread in the US	npj Digital Medicine	United States	10.1038/s41746-021-00523-3		Not specified	National / regional	Inferred from title/abstract/keywords	Time-series / longitudinal	GIS / spatial analysis	Analyzes COVID-19 spatial and/or temporal dynamics in United States using gis / spatial analysis.		North America	Inferred from detected location terms	High	Title/abstract/keywords	Title/abstract/keywords
Ngwira, Alfred; Kumwenda, Felix; Munthali, Eddons C.S.; Nkolokosa, Duncan	2021	Spatial temporal distribution of COVID-19 risk during the early phase of the pandemic in Malawi	PeerJ	Global/Not specified	10.7717/peerj.11003	COVID-19 spread; Spatial epidemiology; Spatial risk; Spatiotemporal modeling	Not specified	City / local	Inferred from title/abstract/keywords	Monthly	GIS / spatial analysis; Graph / network model	Analyzes COVID-19 spatial and/or temporal dynamics using gis / spatial analysis; graph / network model.		Other/Not specified	Inferred from detected location terms	Low	insufficient explicit geographic-scale detail	no explicit location detected	Yes
Lope, Dinah Jane; Demirhan, Haydar	2022	Spatiotemporal Bayesian estimation of the number of under-reported COVID-19 cases in Victoria Australia	PeerJ	Australia	10.7717/peerj.14184	Bayesian model averaging; Detection probability; Incidence; Logit model; Poisson regression; Robust logistic regression; Trend models; Under-reported cases	Not specified	Global / multi-country	Inferred from title/abstract/keywords	Time-series / longitudinal	GIS / spatial analysis; Bayesian / hierarchical model; Regression / statistical model; Graph / network model	Analyzes COVID-19 spatial and/or temporal dynamics in Australia using gis / spatial analysis; bayesian / hierarchical model; regression / statistical model; graph / network model.		Oceania	Inferred from detected location terms	High	Title/abstract/keywords	Title/abstract/keywords
Mas, Jean-François; Pérez-Vega, Azucena	2021	Spatiotemporal patterns of the COVID-19 epidemic in Mexico at the municipality level	PeerJ	Mexico	10.7717/peerj.12685		Forecasting / prediction	City / local	Inferred from title/abstract/keywords	Weekly	GIS / spatial analysis; Moran's I / spatial autocorrelation	Analyzes COVID-19 spatial and/or temporal dynamics in Mexico using gis / spatial analysis; moran's i / spatial autocorrelation.		North America	Inferred from detected location terms	High	Title/abstract/keywords	Title/abstract/keywords
Lemaitre, Joseph Chadi; Pasetto, Damiano; Zanon, Mario; Bertuzzo, Enrico; Mari, Lorenzo; Miccoli, Stefano; Casagrandi, Renato; Gatto, Marino; Rinaldo, Andrea	2022	Optimal control of the spatial allocation of COVID-19 vaccines: Italy as a case study	PLoS Computational Biology	Italy	10.1371/journal.pcbi.1010237		Not specified	Global / multi-country	Inferred from title/abstract/keywords	Not specified	GIS / spatial analysis; Compartmental model; Graph / network model	Analyzes COVID-19 spatial and/or temporal dynamics in Italy using gis / spatial analysis; compartmental model; graph / network model.		Europe	Inferred from detected location terms	High	Title/abstract/keywords	Title/abstract/keywords
Wang, Xiaoyi; Jin, Zhen	2025	Multi-region infectious disease prediction modeling based on spatio-temporal graph neural network and the dynamic model	PLoS Computational Biology	Global/Not specified	10.1371/journal.pcbi.1012738		Forecasting / prediction	National / regional	Inferred from title/abstract/keywords	Time-series / longitudinal	GIS / spatial analysis; Compartmental model; Machine learning / deep learning; Graph / network model	Analyzes COVID-19 spatial and/or temporal dynamics using gis / spatial analysis; compartmental model; machine learning / deep learning; graph / network model.		Other/Not specified	Inferred from detected location terms	Low	insufficient explicit geographic-scale detail	no explicit location detected	Yes
Engebretsen, Solveig; Palomares, Alfonso Diz Lois; Rø, Gunnar; Kristoffersen, Anja Bråthen; Lindstrøm, Jonas Christoffer; Engø-Monsen, Kenth; Kamineni, Meghana; Chan, Louis Yat Hin; Dale, Ørjan; Midtbø, Jørgen Eriksson; Stenerud, Kristian Lindalen; Di Ruscio, Francesco; White, Richard; Frigessi, Arnoldo; de Blasio, Birgitte Freiesleben	2023	A real-time regional model for COVID-19: Probabilistic situational awareness and forecasting	PLoS Computational Biology	Norway	10.1371/journal.pcbi.1010860		Forecasting / prediction	National / regional	Inferred from title/abstract/keywords	Not specified	Bayesian / hierarchical model; Graph / network model	Analyzes COVID-19 spatial and/or temporal dynamics in Norway using bayesian / hierarchical model; graph / network model.		Europe	Inferred from detected location terms	High	Title/abstract/keywords	Title/abstract/keywords
Tariq, Amna; Chakhaia, Tsira; Dahal, Sushma; Ewing, Alexander; Hua, Xinyi; Ofori, Sylvia K.; Prince, Olaseni; Salindri, Argita D.; Adeniyi, Ayotomiwa Ezekiel; Banda, Juan M.; Skums, Pavel; Luo, Ruiyan; Lara-Díaz, Leidy Y.; Bürger, Raimund; Fung, Isaac Chun Hai; Shim, Eunha; Kirpich, Alexander; Srivastava, Anuj; Chowell, Gerardo	2022	An investigation of spatial-temporal patterns and predictions of the coronavirus 2019 pandemic in Colombia, 2020–2021	PLoS Neglected Tropical Diseases	Colombia	10.1371/journal.pntd.0010228		Forecasting / prediction	National / regional	Inferred from title/abstract/keywords	Time-series / longitudinal	GIS / spatial analysis; Graph / network model	Analyzes COVID-19 spatial and/or temporal dynamics in Colombia using gis / spatial analysis; graph / network model.		South America	Inferred from detected location terms	High	Title/abstract/keywords	Title/abstract/keywords
Sha, Dexuan; Miao, Xin; Lan, Hai; Stewart, Kathleen; Ruan, Shiyang; Tian, Yifei; Tian, Yuyang; Yang, Chaowei	2020	Spatiotemporal analysis of medical resource deficiencies in the U.S. Under COVID-19 pandemic	PLoS ONE	China; U.S.	10.1371/journal.pone.0240348		Observational / ecological	National / regional	Inferred from title/abstract/keywords	Time-series / longitudinal	GIS / spatial analysis	Analyzes COVID-19 spatial and/or temporal dynamics in China, U.S. using gis / spatial analysis.		Asia; North America	Inferred from detected location terms	Medium	Title/abstract/keywords	Title/abstract/keywords
Rotejanaprasert, Chawarat; Lawpoolsri, Saranath; Pan-Ngum, Wirichada; Maude, Richard J.	2020	Preliminary estimation of temporal and spatiotemporal dynamic measures of COVID- 19 transmission in Thailand	PLoS ONE	Thailand; China	10.1371/journal.pone.0239645		Forecasting / prediction	National / regional	Inferred from title/abstract/keywords	Time-series / longitudinal	GIS / spatial analysis	Analyzes COVID-19 spatial and/or temporal dynamics in Thailand, China using gis / spatial analysis.		Asia	Inferred from detected location terms	Medium	Title/abstract/keywords	Title/abstract/keywords
Tsori, Yoav; Granek, Rony	2022	Spatio-temporal spread of COVID-19: Comparison of the inhomogeneous SEPIR model and data from South Carolina	PLoS ONE	Global/Not specified	10.1371/journal.pone.0268995		Forecasting / prediction	Other/Not specified	Inferred from title/abstract/keywords	Time-series / longitudinal	GIS / spatial analysis	Analyzes COVID-19 spatial and/or temporal dynamics using gis / spatial analysis.		Other/Not specified	Inferred from detected location terms	Low	insufficient explicit geographic-scale detail	no explicit location detected	Yes
Tsori, Yoav; Granek, Rony	2021	Epidemiological model for the inhomogeneous spatial spreading of COVID-19 and other diseases	PLoS ONE	Global/Not specified	10.1371/journal.pone.0246056		Forecasting / prediction	National / regional	Inferred from title/abstract/keywords	Not specified	Compartmental model; Graph / network model	Analyzes COVID-19 spatial and/or temporal dynamics using compartmental model; graph / network model.		Other/Not specified	Inferred from detected location terms	Low	insufficient explicit geographic-scale detail	no explicit location detected	Yes
Awwad, Fuad A.; Mohamoud, Moataz A.; Abonazel, Mohamed R.	2021	Estimating COVID-19 cases in Makkah region of Saudi Arabia: Space-time ARIMA modeling	PLoS ONE	Saudi Arabia	10.1371/journal.pone.0250149		Forecasting / prediction	Global / multi-country	Inferred from title/abstract/keywords	Daily	GIS / spatial analysis	Analyzes COVID-19 spatial and/or temporal dynamics in Saudi Arabia using gis / spatial analysis.		Asia	Inferred from detected location terms	High	Title/abstract/keywords	Title/abstract/keywords
Liu, Peng; Zheng, Yanyan	2023	Heavy-tailed distributions of confirmed COVID-19 cases and deaths in spatiotemporal space	PLoS ONE	Global/Not specified	10.1371/journal.pone.0294445		Modeling / simulation	National / regional	Inferred from title/abstract/keywords	Daily	GIS / spatial analysis; Compartmental model; Graph / network model	Analyzes COVID-19 spatial and/or temporal dynamics using gis / spatial analysis; compartmental model; graph / network model.		Other/Not specified	Inferred from detected location terms	Low	insufficient explicit geographic-scale detail	no explicit location detected	Yes
Zhu, Xiaofeng; Zhang, Yi; Ying, Haoru; Chi, Huanning; Sun, Guanqun; Zeng, Lingxia	2024	Modeling epidemic dynamics using Graph Attention based Spatial Temporal networks	PLoS ONE	Global/Not specified	10.1371/journal.pone.0307159		Forecasting / prediction	Other/Not specified	Inferred from title/abstract/keywords	Daily	GIS / spatial analysis; Machine learning / deep learning; Graph / network model	Analyzes COVID-19 spatial and/or temporal dynamics using gis / spatial analysis; machine learning / deep learning; graph / network model.		Other/Not specified	Inferred from detected location terms	Low	insufficient explicit geographic-scale detail	no explicit location detected	Yes
Feng, Yongjiu; Li, Qingmei; Tong, Xiaohua; Wang, Rong; Zhai, Shuting; Gao, Chen; Lei, Zhenkun; Chen, Shurui; Zhou, Yilun; Wang, Jiafeng; Yan, Xiongfeng; Xie, Huan; Chen, Peng; Liu, Shijie; Xv, Xiong; Liu, Sicong; Jin, Yanmin; Wang, Chao; Hong, Zhonghua; Luan, Kuifeng; Wei, Chao; Xu, Jinfu; Jiang, Hua; Xiao, Changjiang; Guo, Yiyou	2020	Spatiotemporal spread pattern of the COVID-19 cases in China	PLoS ONE	China	10.1371/journal.pone.0244351		Not specified	Global / multi-country	Inferred from title/abstract/keywords	Daily	GIS / spatial analysis	Analyzes COVID-19 spatial and/or temporal dynamics in China using gis / spatial analysis.		Asia	Inferred from detected location terms	High	Title/abstract/keywords	Title/abstract/keywords
Cocucci, Tadeo Javier; Pulido, Manuel; Aparicio, Juan Pablo; Ruíz, Juan; Simoy, Mario Ignacio; Rosa, Santiago	2022	Inference in epidemiological agent-based models using ensemble-based data assimilation	PLoS ONE	Argentina	10.1371/journal.pone.0264892		Forecasting / prediction	National / regional	Inferred from title/abstract/keywords	Daily	Compartmental model; Graph / network model; Agent-based simulation	Analyzes COVID-19 spatial and/or temporal dynamics in Argentina using compartmental model; graph / network model; agent-based simulation.		South America	Inferred from detected location terms	High	Title/abstract/keywords	Title/abstract/keywords
Lawson, Andrew B.; Kim, Joanne	2021	Space-time covid-19 Bayesian SIR modeling in South Carolina	PLoS ONE	USA	10.1371/journal.pone.0242777		Forecasting / prediction	National / regional	Inferred from title/abstract/keywords	Daily	Bayesian / hierarchical model; Compartmental model	Analyzes COVID-19 spatial and/or temporal dynamics in USA using bayesian / hierarchical model; compartmental model.		North America	Inferred from detected location terms	High	Title/abstract/keywords	Title/abstract/keywords
Barket, Sefat E.; Karim, Rezaul R.; Ar Salan, Sifat S.	2025	Bayesian spatio-temporal disease mapping of COVID-19 cases in Bangladesh	PLoS ONE	Bangladesh	10.1371/journal.pone.0316621		Observational / ecological	City / local	Inferred from title/abstract/keywords	Time-series / longitudinal	GIS / spatial analysis; Bayesian / hierarchical model; Regression / statistical model; Graph / network model	Analyzes COVID-19 spatial and/or temporal dynamics in Bangladesh using gis / spatial analysis; bayesian / hierarchical model; regression / statistical model; graph / network model.		Asia	Inferred from detected location terms	High	Title/abstract/keywords	Title/abstract/keywords
Habershon, Sarah; Nenoff, Kolja; Kraemer, Guido; Schüler, Lennart; Zozmann, Heinrich; Calabrese, Justin M.; Attinger, Sabine; Mahecha, Miguel D.	2025	The spatiotemporal dynamics of COVID-19 in Europe: time-series clustering maps 5 distinct trajectories to spatial patterns	Population Health Metrics	Europe	10.1186/s12963-025-00405-w		Not specified	Global / multi-country	Inferred from title/abstract/keywords	Weekly	GIS / spatial analysis	Analyzes COVID-19 spatial and/or temporal dynamics in Europe using gis / spatial analysis.		Europe	Inferred from detected location terms	High	Title/abstract/keywords	Title/abstract/keywords
Saavedra, Pedro; Santana, Angelo; Bello, Luis; Pacheco, José Miguel; Sanjuán, Esther	2021	A Bayesian spatio-temporal analysis of mortality rates in Spain: application to the COVID-19 2020 outbreak	Population Health Metrics	Spain	10.1186/s12963-021-00259-y	COVID-19; Excess of deaths; Integrated nested Laplace approximation; Spatio-temporal models; Standardized mortality ratios	Observational / ecological	National / regional	Inferred from title/abstract/keywords	Time-series / longitudinal	GIS / spatial analysis; Bayesian / hierarchical model	Analyzes COVID-19 spatial and/or temporal dynamics in Spain using gis / spatial analysis; bayesian / hierarchical model.		Europe	Inferred from detected location terms	High	Title/abstract/keywords	Title/abstract/keywords
Wang, Zhongying; Aydin, Orhun	2020	Sensitivity Analysis for COVID-19 Epidemiological Models within a Geographic Framework	Proceedings of the 1st ACM SIGSPATIAL International Workshop on Modeling and Understanding the Spread of COVID-19, COVID-19 2020	Global/Not specified	10.1145/3423459.3430755	COVID-19; Epidemiological Model; Sensitivity Analysis; Spatial-temporal Analysis; Uncertainty	Not specified	Global / multi-country	Inferred from title/abstract/keywords	Time-series / longitudinal	Graph / network model	Analyzes COVID-19 spatial and/or temporal dynamics using graph / network model.		Other/Not specified	Inferred from detected location terms	Low	insufficient explicit geographic-scale detail	Title/abstract/keywords	Yes
Pechlivanoglou, Tilemachos; Alix, Gian; Yanin, Nina; Li, Jing; Heidari, Farzaneh; Papagelis, Manos	2022	Microscopic modeling of spatiotemporal epidemic dynamics	Proceedings of the 3rd ACM SIGSPATIAL International Workshop on Spatial Computing for Epidemiology, SpatialEpi 2022	Global/Not specified	10.1145/3557995.3566116	COVID-19; epidemic modeling; individual variability; mobility	Not specified	Global / multi-country	Inferred from title/abstract/keywords	Time-series / longitudinal	GIS / spatial analysis; Compartmental model; Graph / network model	Analyzes COVID-19 spatial and/or temporal dynamics using gis / spatial analysis; compartmental model; graph / network model.		Other/Not specified	Inferred from detected location terms	Low	insufficient explicit geographic-scale detail	Title/abstract/keywords	Yes
Bertozzi, Andrea L.; Franco, Elisa; Mohler, George; Short, Martin B.; Sledge, Daniel	2020	The challenges of modeling and forecasting the spread of COVID-19	Proceedings of the National Academy of Sciences of the United States of America	United States; America	10.1073/pnas.2006520117	Branching process; COVID-19; Compartmental models; Pandemic	Forecasting / prediction	Global / multi-country	Inferred from title/abstract/keywords	Time-series / longitudinal	Compartmental model	Analyzes COVID-19 spatial and/or temporal dynamics in United States, America using compartmental model.		North America	Inferred from detected location terms	Medium	Title/abstract/keywords	Title/abstract/keywords
Jin, Biao; Ji, Jianwan; Yang, Wuheng; Yao, Zhiqiang; Huang, Dandan; Xu, Chao	2021	Analysis on the spatio-temporal characteristics of COVID-19 in mainland China	Process Safety and Environmental Protection	China	10.1016/j.psep.2021.06.004	COVID-19; Correlation analysis; Curve-fitting; Impact indicators; Spatial-temporal characteristics	Not specified	National / regional	Inferred from title/abstract/keywords	Daily	GIS / spatial analysis; Machine learning / deep learning; Graph / network model	Analyzes COVID-19 spatial and/or temporal dynamics in China using gis / spatial analysis; machine learning / deep learning; graph / network model.		Asia	Inferred from detected location terms	High	Title/abstract/keywords	Title/abstract/keywords
Dehghan Shabani, Zahra; Shahnazi, Rouhollah	2020	Spatial distribution dynamics and prediction of COVID-19 in Asian countries: spatial Markov chain approach	Regional Science Policy and Practice	Asia	10.1111/rsp3.12372	Asian countries; COVID-19; impact of policies; spatial Markov chain	Forecasting / prediction	National / regional	Inferred from title/abstract/keywords	Not specified	Other / not specified	Analyzes COVID-19 spatial and/or temporal dynamics in Asia using other / not specified.		Asia	Inferred from detected location terms	High	Title/abstract/keywords	Title/abstract/keywords
Ghosh, Pritam; Cartone, Alfredo	2020	A Spatio-temporal analysis of COVID-19 outbreak in Italy	Regional Science Policy and Practice	Italy	10.1111/rsp3.12376	Italian provinces; SARS-CoV-2; incidence rate; spatial effects; spatial statistics	Observational / ecological	National / regional	Inferred from title/abstract/keywords	Time-series / longitudinal	GIS / spatial analysis; Moran's I / spatial autocorrelation	Analyzes COVID-19 spatial and/or temporal dynamics in Italy using gis / spatial analysis; moran's i / spatial autocorrelation.		Europe	Inferred from detected location terms	High	Title/abstract/keywords	Title/abstract/keywords
Bag, Rakhohori; Ghosh, Manoranjan; Biswas, Bapan; Chatterjee, Mitrajit	2020	Understanding the spatio-temporal pattern of COVID-19 outbreak in India using GIS and India's response in managing the pandemic	Regional Science Policy and Practice	India	10.1111/rsp3.12359	COVID-19 outbreak; geographical information system; geographically weighted regression; polynomial regression; spatial clustering; spatial trend	Forecasting / prediction	National / regional	Inferred from title/abstract/keywords	Time-series / longitudinal	GIS / spatial analysis; Regression / statistical model; Graph / network model	Analyzes COVID-19 spatial and/or temporal dynamics in India using gis / spatial analysis; regression / statistical model; graph / network model.		Asia	Inferred from detected location terms	High	Title/abstract/keywords	Title/abstract/keywords
Bourdin, Sebastien; Jeanne, Ludovic; Nadou, Fabien; Noiret, Gabriel	2021	Does lockdown work? A spatial analysis of the spread and concentration of Covid-19 in Italy	Regional Studies	Europe; Italy	10.1080/00343404.2021.1887471	Covid-19; geography; lockdown; proximities; spatial analysis	Observational / ecological	Global / multi-country	Inferred from title/abstract/keywords	Not specified	GIS / spatial analysis; Moran's I / spatial autocorrelation; Graph / network model	Analyzes COVID-19 spatial and/or temporal dynamics in Europe, Italy using gis / spatial analysis; moran's i / spatial autocorrelation; graph / network model.		Europe	Inferred from detected location terms	Medium	Title/abstract/keywords	Title/abstract/keywords
Temenos, Anastasios; Tzortzis, Ioannis N.; Kaselimi, Maria; Rallis, Ioannis; Doulamis, Anastasios; Doulamis, Nikolaos	2022	Novel Insights in Spatial Epidemiology Utilizing Explainable AI (XAI) and Remote Sensing	Remote Sensing	Global/Not specified	10.3390/rs14133074	COVID-19; LIME; NDVI; SHAP; XAI; big data; machine learning; pandemic; random forest; remote sensing	Forecasting / prediction	Global / multi-country	Inferred from title/abstract/keywords	Daily	GIS / spatial analysis; Regression / statistical model; Machine learning / deep learning	Analyzes COVID-19 spatial and/or temporal dynamics using gis / spatial analysis; regression / statistical model; machine learning / deep learning.		Other/Not specified	Inferred from detected location terms	Low	insufficient explicit geographic-scale detail	Title/abstract/keywords	Yes
Qin, Kun; Wang, Zhanpeng; Dai, Shaoqing; Li, Yuchen; Li, Manyao; Li, Chen; Qiu, Ge; Shi, Yuanyuan; Yin, Chun; Yang, Shujuan; Jia, Peng	2024	Spatiotemporal Patterns of Air Pollutants over the Epidemic Course: A National Study in China	Remote Sensing	China	10.3390/rs16071298	PM10; PM2.5; air pollutant; emerging hot spot analysis; multi-output LightGBM	Not specified	Global / multi-country	Inferred from title/abstract/keywords	Monthly	GIS / spatial analysis	Analyzes COVID-19 spatial and/or temporal dynamics in China using gis / spatial analysis.		Asia	Inferred from detected location terms	High	Title/abstract/keywords	Title/abstract/keywords
Wu, Chih-Chieh; Chen, Chien-Hsiun; Wang, Shann-Rong; Shete, Sanjay	2024	An Approach to Identifying Spatial Variability in Observed Infectious Disease Spread in a Prospective Time-Space Series with Applications to COVID-19 and Dengue Incidence.	Research square	Global/Not specified	10.21203/rs.3.rs-3859620/v1		Not specified	National / regional	Inferred from title/abstract/keywords	Daily	GIS / spatial analysis; Graph / network model	Analyzes COVID-19 spatial and/or temporal dynamics using gis / spatial analysis; graph / network model.		Other/Not specified	Inferred from detected location terms	Low	insufficient explicit geographic-scale detail	no explicit location detected	Yes
Wu, Meifen; Long, Ruyin; Chen, Feiyu; Chen, Hong; Bai, Yun; Cheng, Kun; Huang, Han	2023	Spatio-temporal difference analysis in climate change topics and sentiment orientation: Based on LDA and BiLSTM model	Resources, Conservation and Recycling	Global/Not specified	10.1016/j.resconrec.2022.106697	Climate change; Sentiment analysis; Sina Weibo; Spatio-temporal difference analysis; Text mining	Not specified	Other/Not specified	Inferred from title/abstract/keywords	Time-series / longitudinal	GIS / spatial analysis; Machine learning / deep learning	Analyzes COVID-19 spatial and/or temporal dynamics using gis / spatial analysis; machine learning / deep learning.		Other/Not specified	Inferred from detected location terms	Low	insufficient explicit geographic-scale detail	no explicit location detected	Yes
Andrade, Lucas Almeida; Gomes, Dharliton Soares; Góes, Marco Aurélio de Oliveira; de Souza, Mércia Simone Feitosa; Teixeira, Daniela Cabral Pizzi; Ribeiro, Caíque Jordan Nunes; Alves, José Antônio Barreto; de Araújo, Karina Conceição Gomes Machado; Dos Santos, Allan Dantas	2020	Surveillance of the first cases of COVID-19 in sergipe using a prospective spatiotemporal analysis: The spatial dispersion and its public health implications	Revista da Sociedade Brasileira de Medicina Tropical	Global/Not specified	10.1590/0037-8682-0287-2020	COVID-19; Disease surveillance; Pandemic; Space-time clusters; Spatial analysis	Observational / ecological	Global / multi-country	Inferred from title/abstract/keywords	Time-series / longitudinal	GIS / spatial analysis; Graph / network model	Analyzes COVID-19 spatial and/or temporal dynamics using gis / spatial analysis; graph / network model.		Other/Not specified	Inferred from detected location terms	Low	insufficient explicit geographic-scale detail	Title/abstract/keywords	Yes
Ballesteros, Patricia; Salazar, Emily; Sánchez, Diana; Bolaños, Carlos	2021	Spatial and spatiotemporal clustering of the covid-19 pandemic in ecuador	Revista Facultad de Medicina	Ecuador	10.15446/revfacmed.v69n1.86476	COVID-19; Coronavirus; Disease Clus-tering; Quarantine (MeSH); SARS-CoV; Spatio-Temporal Analysis	Modeling / simulation	National / regional	Inferred from title/abstract/keywords	Time-series / longitudinal	GIS / spatial analysis; Regression / statistical model; Agent-based simulation	Analyzes COVID-19 spatial and/or temporal dynamics in Ecuador using gis / spatial analysis; regression / statistical model; agent-based simulation.		South America	Inferred from detected location terms	High	Title/abstract/keywords	Title/abstract/keywords
Briz-Redón, Álvaro; Serrano-Aroca, Ángel	2020	A spatio-temporal analysis for exploring the effect of temperature on COVID-19 early evolution in Spain	Science of the Total Environment	Spain; China	10.1016/j.scitotenv.2020.138811	COVID-19; Non-meteorological factors; SARS-CoV-2; Spatio-temporal model; Temperature; Weather conditions	Observational / ecological	National / regional	Inferred from title/abstract/keywords	Daily	GIS / spatial analysis	Analyzes COVID-19 spatial and/or temporal dynamics in Spain, China using gis / spatial analysis.		Europe; Asia	Inferred from detected location terms	Medium	Title/abstract/keywords	Title/abstract/keywords
Sarwar, Suleman; Waheed, Rida; Sarwar, Sahar; Khan, Aisha	2020	COVID-19 challenges to Pakistan: Is GIS analysis useful to draw solutions?	Science of the Total Environment	Pakistan	10.1016/j.scitotenv.2020.139089	COVID-19; GIS; Health; Pakistan	Observational / ecological	Facility / institutional	Inferred from title/abstract/keywords	Not specified	GIS / spatial analysis; Graph / network model	Analyzes COVID-19 spatial and/or temporal dynamics in Pakistan using gis / spatial analysis; graph / network model.		Asia	Inferred from detected location terms	High	Title/abstract/keywords	Title/abstract/keywords
Mollalo, Abolfazl; Vahedi, Behzad; Rivera, Kiara M.	2020	GIS-based spatial modeling of COVID-19 incidence rate in the continental United States	Science of the Total Environment	United States	10.1016/j.scitotenv.2020.138884	COVID-19; GIS; Multiscale GWR; Spatial non-stationarity	Not specified	Global / multi-country	Inferred from title/abstract/keywords	Not specified	GIS / spatial analysis; Moran's I / spatial autocorrelation; Regression / statistical model; Graph / network model	Analyzes COVID-19 spatial and/or temporal dynamics in United States using gis / spatial analysis; moran's i / spatial autocorrelation; regression / statistical model; graph / network model.		North America	Inferred from detected location terms	High	Title/abstract/keywords	Title/abstract/keywords
Beloconi, Anton; Probst-Hensch, Nicole M.; Vounatsou, Penelope	2021	Spatio-temporal modelling of changes in air pollution exposure associated to the COVID-19 lockdown measures across Europe	Science of the Total Environment	Europe	10.1016/j.scitotenv.2021.147607	Air quality policy evaluation; Bayesian inference; Copernicus; Gaussian processes; NO2; PM2.5	Not specified	Global / multi-country	Inferred from title/abstract/keywords	Time-series / longitudinal	GIS / spatial analysis; Bayesian / hierarchical model	Analyzes COVID-19 spatial and/or temporal dynamics in Europe using gis / spatial analysis; bayesian / hierarchical model.		Europe	Inferred from detected location terms	High	Title/abstract/keywords	Title/abstract/keywords
Ladoy, Anaïs; Opota, Onya; Carron, Pierre Nicolas; Guessous, Idris; Vuilleumier, Séverine; Joost, Stéphane; Greub, Gilbert	2021	Size and duration of COVID-19 clusters go along with a high SARS-CoV-2 viral load: A spatio-temporal investigation in Vaud state, Switzerland	Science of the Total Environment	Switzerland	10.1016/j.scitotenv.2021.147483	Contagiousness; Coronavirus; GIS; Health geography; Infectious disease; Spacetime scan statistic	Not specified	National / regional	Inferred from title/abstract/keywords	Time-series / longitudinal	GIS / spatial analysis; Regression / statistical model; Graph / network model	Analyzes COVID-19 spatial and/or temporal dynamics in Switzerland using gis / spatial analysis; regression / statistical model; graph / network model.		Europe	Inferred from detected location terms	High	Title/abstract/keywords	Title/abstract/keywords
Kang, Yuhao; Gao, Song; Liang, Yunlei; Li, Mingxiao; Rao, Jinmeng; Kruse, Jake	2020	Multiscale dynamic human mobility flow dataset in the U.S. during the COVID-19 epidemic	Scientific Data	United States; U.S.	10.1038/s41597-020-00734-5		Not specified	National / regional	Inferred from title/abstract/keywords	Daily	GIS / spatial analysis; Graph / network model	Analyzes COVID-19 spatial and/or temporal dynamics in United States, U.S. using gis / spatial analysis; graph / network model.		North America	Inferred from detected location terms	Medium	Title/abstract/keywords	Title/abstract/keywords
Wilkinson, Mark D.; Dumontier, Michel; Aalbersberg, IJsbrand Jan; Appleton, Gabrielle; Axton, Myles; Baak, Arie; Blomberg, Niklas; Boiten, Jan Willem; da Silva Santos, Luiz Bonino; Bourne, Philip E.; Bouwman, Jildau; Brookes, Anthony J.; Clark, Tim; Crosas, Mercè; Dillo, Ingrid; Dumon, Olivier; Edmunds, Scott; Evelo, Chris T.; Finkers, Richard; Gonzalez-Beltran, Alejandra; Gray, Alasdair J.G.; Gr…	2016	Comment: The FAIR Guiding Principles for scientific data management and stewardship	Scientific Data	Global/Not specified	10.1038/sdata.2016.18		Not specified	Other/Not specified	Inferred from title/abstract/keywords	Not specified	Other / not specified	Analyzes COVID-19 spatial and/or temporal dynamics using other / not specified.		Other/Not specified	Inferred from detected location terms	Low	insufficient explicit geographic-scale detail	no explicit location detected	Yes
Skianis, Konstantinos; Nikolentzos, Giannis; Gallix, Benoit; Thiebaut, Rodolphe; Exarchakis, Georgios	2023	Predicting COVID-19 positivity and hospitalization with multi-scale graph neural networks	Scientific Reports	Global/Not specified	10.1038/s41598-023-31222-6		Forecasting / prediction	City / local	Inferred from title/abstract/keywords	Time-series / longitudinal	GIS / spatial analysis; Machine learning / deep learning; Graph / network model	Analyzes COVID-19 spatial and/or temporal dynamics using gis / spatial analysis; machine learning / deep learning; graph / network model.		Other/Not specified	Inferred from detected location terms	Low	insufficient explicit geographic-scale detail	no explicit location detected	Yes
Chen, Youliang; Li, Qun; Karimian, Hamed; Chen, Xunjun; Li, Xiaoming	2021	Spatio-temporal distribution characteristics and influencing factors of COVID-19 in China	Scientific Reports	China	10.1038/s41598-021-83166-4		Forecasting / prediction	National / regional	Inferred from title/abstract/keywords	Time-series / longitudinal	GIS / spatial analysis; Compartmental model; Agent-based simulation	Analyzes COVID-19 spatial and/or temporal dynamics in China using gis / spatial analysis; compartmental model; agent-based simulation.		Asia	Inferred from detected location terms	High	Title/abstract/keywords	Title/abstract/keywords
Albani, Vinicius V.L.; Velho, Roberto M.; Zubelli, Jorge P.	2021	Estimating, monitoring, and forecasting COVID-19 epidemics: a spatiotemporal approach applied to NYC data	Scientific Reports	Global/Not specified	10.1038/s41598-021-88281-w		Forecasting / prediction	City / local	Inferred from title/abstract/keywords	Daily	GIS / spatial analysis; Compartmental model	Analyzes COVID-19 spatial and/or temporal dynamics using gis / spatial analysis; compartmental model.		Other/Not specified	Inferred from detected location terms	Low	insufficient explicit geographic-scale detail	no explicit location detected	Yes
Nikparvar, Behnam; Rahman, Md Mokhlesur; Hatami, Faizeh; Thill, Jean Claude	2021	Spatio-temporal prediction of the COVID-19 pandemic in US counties: modeling with a deep LSTM neural network	Scientific Reports	Global/Not specified	10.1038/s41598-021-01119-3		Forecasting / prediction	Other/Not specified	Inferred from title/abstract/keywords	Time-series / longitudinal	GIS / spatial analysis; Compartmental model; Machine learning / deep learning; Graph / network model	Analyzes COVID-19 spatial and/or temporal dynamics using gis / spatial analysis; compartmental model; machine learning / deep learning; graph / network model.		Other/Not specified	Inferred from detected location terms	Low	insufficient explicit geographic-scale detail	no explicit location detected	Yes
Sartorius, B.; Lawson, A. B.; Pullan, R. L.	2021	Modelling and predicting the spatio-temporal spread of COVID-19, associated deaths and impact of key risk factors in England	Scientific Reports	England	10.1038/s41598-021-83780-2		Forecasting / prediction	Other/Not specified	Inferred from title/abstract/keywords	Time-series / longitudinal	GIS / spatial analysis; Bayesian / hierarchical model; Compartmental model; Graph / network model	Analyzes COVID-19 spatial and/or temporal dynamics in England using gis / spatial analysis; bayesian / hierarchical model; compartmental model; graph / network model.		Europe	Inferred from detected location terms	High	Title/abstract/keywords	Title/abstract/keywords
Menda, Kunal; Laird, Lucas; Kochenderfer, Mykel J.; Caceres, Rajmonda S.	2021	Explaining COVID-19 outbreaks with reactive SEIRD models	Scientific Reports	United States	10.1038/s41598-021-97260-0		Forecasting / prediction	National / regional	Inferred from title/abstract/keywords	Not specified	Compartmental model; Machine learning / deep learning; Graph / network model; Agent-based simulation	Analyzes COVID-19 spatial and/or temporal dynamics in United States using compartmental model; machine learning / deep learning; graph / network model; agent-based simulation.		North America	Inferred from detected location terms	High	Title/abstract/keywords	Title/abstract/keywords
van Zoest, Vera; Varotsis, Georgios; Menzel, Uwe; Wigren, Anders; Kennedy, Beatrice; Martinell, Mats; Fall, Tove	2022	Spatio-temporal predictions of COVID-19 test positivity in Uppsala County, Sweden: a comparative approach	Scientific Reports	Sweden	10.1038/s41598-022-19155-y		Forecasting / prediction	National / regional	Inferred from title/abstract/keywords	Time-series / longitudinal	GIS / spatial analysis; Machine learning / deep learning; Graph / network model	Analyzes COVID-19 spatial and/or temporal dynamics in Sweden using gis / spatial analysis; machine learning / deep learning; graph / network model.		Europe	Inferred from detected location terms	High	Title/abstract/keywords	Title/abstract/keywords
Nazia, Nushrat; Law, Jane; Butt, Zahid Ahmad	2022	Identifying spatiotemporal patterns of COVID-19 transmissions and the drivers of the patterns in Toronto: a Bayesian hierarchical spatiotemporal modelling	Scientific Reports	Global/Not specified	10.1038/s41598-022-13403-x		Forecasting / prediction	City / local	Inferred from title/abstract/keywords	Time-series / longitudinal	GIS / spatial analysis; Bayesian / hierarchical model	Analyzes COVID-19 spatial and/or temporal dynamics using gis / spatial analysis; bayesian / hierarchical model.		Other/Not specified	Inferred from detected location terms	Low	insufficient explicit geographic-scale detail	no explicit location detected	Yes
Ilin, Cornelia; Annan-Phan, Sébastien; Tai, Xiao Hui; Mehra, Shikhar; Hsiang, Solomon; Blumenstock, Joshua E.	2021	Public mobility data enables COVID-19 forecasting and management at local and global scales	Scientific Reports	United States; South Korea; France; Italy; China; Korea	10.1038/s41598-021-92892-8		Forecasting / prediction	Global / multi-country	Inferred from title/abstract/keywords	Not specified	Machine learning / deep learning	Analyzes COVID-19 spatial and/or temporal dynamics in United States, South Korea, France using machine learning / deep learning.		North America; Asia; Europe	Inferred from detected location terms	Medium	Title/abstract/keywords	Title/abstract/keywords
Liu, Wei; Wang, Dongming; Hua, Shuiqiong; Xie, Cong; Wang, Bin; Qiu, Weihong; Xu, Tao; Ye, Zi; Yu, Linling; Yang, Meng; Xiao, Yang; Feng, Xiaobing; Shi, Tingming; Li, Mingyan; Chen, Weihong	2021	Spatiotemporal analysis of COVID-19 outbreaks in Wuhan, China	Scientific Reports	China	10.1038/s41598-021-93020-2		Observational / ecological	Global / multi-country	Inferred from title/abstract/keywords	Time-series / longitudinal	GIS / spatial analysis; Graph / network model	Analyzes COVID-19 spatial and/or temporal dynamics in China using gis / spatial analysis; graph / network model.		Asia	Inferred from detected location terms	High	Title/abstract/keywords	Title/abstract/keywords
Satorra, Pau; Tebé, Cristian	2024	Bayesian spatio-temporal analysis of the COVID-19 pandemic in Catalonia	Scientific Reports	Global/Not specified	10.1038/s41598-024-53527-w		Observational / ecological	City / local	Inferred from title/abstract/keywords	Time-series / longitudinal	GIS / spatial analysis; Bayesian / hierarchical model	Analyzes COVID-19 spatial and/or temporal dynamics using gis / spatial analysis; bayesian / hierarchical model.		Other/Not specified	Inferred from detected location terms	Low	insufficient explicit geographic-scale detail	no explicit location detected	Yes
Fritz, Cornelius; Dorigatti, Emilio; Rügamer, David	2022	Combining graph neural networks and spatio-temporal disease models to improve the prediction of weekly COVID-19 cases in Germany	Scientific Reports	Germany	10.1038/s41598-022-07757-5		Forecasting / prediction	Other/Not specified	Inferred from title/abstract/keywords	Weekly	GIS / spatial analysis; Regression / statistical model; Machine learning / deep learning; Graph / network model	Analyzes COVID-19 spatial and/or temporal dynamics in Germany using gis / spatial analysis; regression / statistical model; machine learning / deep learning; graph / network model.		Europe	Inferred from detected location terms	High	Title/abstract/keywords	Title/abstract/keywords
Yin, Xueqing; Aiken, John M.; Harris, Richard; Bamber, Jonathan L.	2024	A Bayesian spatio-temporal model of COVID-19 spread in England	Scientific Reports	England	10.1038/s41598-024-60964-0		Forecasting / prediction	Other/Not specified	Inferred from title/abstract/keywords	Weekly	GIS / spatial analysis; Bayesian / hierarchical model; Regression / statistical model; Graph / network model	Analyzes COVID-19 spatial and/or temporal dynamics in England using gis / spatial analysis; bayesian / hierarchical model; regression / statistical model; graph / network model.		Europe	Inferred from detected location terms	High	Title/abstract/keywords	Title/abstract/keywords
Carroll, Rachel; Prentice, Christopher R.	2021	Using spatial and temporal modeling to visualize the effects of U.S. state issued stay at home orders on COVID-19	Scientific Reports	United States; U.S.	10.1038/s41598-021-93433-z		Not specified	National / regional	Inferred from title/abstract/keywords	Time-series / longitudinal	GIS / spatial analysis; Bayesian / hierarchical model; Regression / statistical model	Analyzes COVID-19 spatial and/or temporal dynamics in United States, U.S. using gis / spatial analysis; bayesian / hierarchical model; regression / statistical model.		North America	Inferred from detected location terms	Medium	Title/abstract/keywords	Title/abstract/keywords
Asri, Ayoub	2025	Bayesian spatio-temporal modeling of COVID-19 incidence in Algerian provinces using integrated nested Laplace approximations	Scientific Reports	Global/Not specified	10.1038/s41598-025-28331-9	COVID-19; Spatial analysis; Spatio-temporal analysis; Statistical model	Observational / ecological	National / regional	Inferred from title/abstract/keywords	Time-series / longitudinal	GIS / spatial analysis; Bayesian / hierarchical model	Analyzes COVID-19 spatial and/or temporal dynamics using gis / spatial analysis; bayesian / hierarchical model.		Other/Not specified	Inferred from detected location terms	Low	insufficient explicit geographic-scale detail	no explicit location detected	Yes
Boudou, M.; ÓhAiseadha, C.; Garvey, P.; O’Dwyer, J.; Hynds, P.	2021	Modelling COVID-19 severity in the Republic of Ireland using patient co-morbidities, socioeconomic profile and geographic location, February to November 2020	Scientific Reports	Ireland	10.1038/s41598-021-98008-6		Forecasting / prediction	National / regional	Inferred from title/abstract/keywords	Not specified	Regression / statistical model; Graph / network model	Analyzes COVID-19 spatial and/or temporal dynamics in Ireland using regression / statistical model; graph / network model.		Europe	Inferred from detected location terms	High	Title/abstract/keywords	Title/abstract/keywords
Cheng, Yunyun; Bai, Yanping; Yang, Jing; Tan, Xiuhui; Xu, Ting; Cheng, Rong	2024	Analysis and prediction of infectious diseases based on spatial visualization and machine learning	Scientific Reports	China	10.1038/s41598-024-80058-1	ArcGIS; COVID-19; Epidemic prediction; Fusion learning model; Machine learning; Spatiotemporal analysis	Forecasting / prediction	Global / multi-country	Inferred from title/abstract/keywords	Time-series / longitudinal	GIS / spatial analysis; Moran's I / spatial autocorrelation; Regression / statistical model; Machine learning / deep learning; Graph / network model	Analyzes COVID-19 spatial and/or temporal dynamics in China using gis / spatial analysis; moran's i / spatial autocorrelation; regression / statistical model; machine learning / deep learning; graph / network model.		Asia	Inferred from detected location terms	High	Title/abstract/keywords	Title/abstract/keywords
Kumar, Vaibhav	2022	Spatiotemporal sentiment variation analysis of geotagged COVID-19 tweets from India using a hybrid deep learning model	Scientific Reports	India	10.1038/s41598-022-05974-6		Forecasting / prediction	Other/Not specified	Inferred from title/abstract/keywords	Time-series / longitudinal	GIS / spatial analysis; Machine learning / deep learning; Graph / network model	Analyzes COVID-19 spatial and/or temporal dynamics in India using gis / spatial analysis; machine learning / deep learning; graph / network model.		Asia	Inferred from detected location terms	High	Title/abstract/keywords	Title/abstract/keywords
Han, Zhenyu; Xu, Fengli; Li, Yong; Jiang, Tao; Evans, James	2025	Model predicted human mobility explains COVID-19 transmission in urban space without behavioral data	Scientific Reports	United States; Brazil; India	10.1038/s41598-025-87363-3		Forecasting / prediction	National / regional	Inferred from title/abstract/keywords	Not specified	Other / not specified	Analyzes COVID-19 spatial and/or temporal dynamics in United States, Brazil, India using other / not specified.		North America; South America; Asia	Inferred from detected location terms	Medium	Title/abstract/keywords	Title/abstract/keywords
Jiao, Shihu; Wang, Yu; Ye, Xiucai; Nagahara, Larry; Sakurai, Tetsuya	2025	Spatio-temporal epidemic forecasting using mobility data with LSTM networks and attention mechanism	Scientific Reports	Japan	10.1038/s41598-025-94089-9	Attention; Forecasting; Infectious disease; LSTM; Mobility	Forecasting / prediction	Global / multi-country	Inferred from title/abstract/keywords	Weekly	GIS / spatial analysis; Machine learning / deep learning; Graph / network model	Analyzes COVID-19 spatial and/or temporal dynamics in Japan using gis / spatial analysis; machine learning / deep learning; graph / network model.		Asia	Inferred from detected location terms	High	Title/abstract/keywords	Title/abstract/keywords
Mishra, Swapnil; Scott, James A.; Laydon, Daniel J.; Flaxman, Seth; Gandy, Axel; Mellan, Thomas A.; Unwin, H. Juliette T.; Vollmer, Michaela; Coupland, Helen; Ratmann, Oliver; Monod, Melodie; Zhu, Harrison H.; Cori, Anne; Gaythorpe, Katy A.M.; Whittles, Lilith K.; Whittaker, Charles; Donnelly, Christl A.; Ferguson, Neil M.; Bhatt, Samir	2021	Comparing the responses of the UK, Sweden and Denmark to COVID-19 using counterfactual modelling	Scientific Reports	Denmark; Sweden; Europe; UK	10.1038/s41598-021-95699-9		Not specified	National / regional	Inferred from title/abstract/keywords	Daily	Bayesian / hierarchical model	Analyzes COVID-19 spatial and/or temporal dynamics in Denmark, Sweden, Europe using bayesian / hierarchical model.		Europe	Inferred from detected location terms	Medium	Title/abstract/keywords	Title/abstract/keywords
Khan, Arshad A.; Ullah, Saif; Altanji, Mohamed; Amin, Rohul; Haider, Nadeem; Alshehri, Ahmed; Riaz, Muhammad Bilal	2023	A numerical study of spatio-temporal COVID-19 vaccine model via finite-difference operator-splitting and meshless techniques	Scientific Reports	Global/Not specified	10.1038/s41598-023-38925-w		Modeling / simulation	Global / multi-country	Inferred from title/abstract/keywords	Time-series / longitudinal	GIS / spatial analysis; Agent-based simulation	Analyzes COVID-19 spatial and/or temporal dynamics using gis / spatial analysis; agent-based simulation.		Other/Not specified	Inferred from detected location terms	Low	insufficient explicit geographic-scale detail	Title/abstract/keywords	Yes
Gerlee, Philip; Karlsson, Julia; Fritzell, Ingrid; Brezicka, Thomas; Spreco, Armin; Timpka, Toomas; Jöud, Anna; Lundh, Torbjörn	2021	Predicting regional COVID-19 hospital admissions in Sweden using mobility data	Scientific Reports	Sweden	10.1038/s41598-021-03499-y		Forecasting / prediction	National / regional	Inferred from title/abstract/keywords	Not specified	Compartmental model; Graph / network model	Analyzes COVID-19 spatial and/or temporal dynamics in Sweden using compartmental model; graph / network model.		Europe	Inferred from detected location terms	High	Title/abstract/keywords	Title/abstract/keywords
Muñoz-Organero, Mario; Queipo-álvarez, Paula	2022	Deep Spatiotemporal Model for COVID-19 Forecasting	Sensors	Spain	10.3390/s22093519	COVID-19 forecasting; deep learning; machine learning; model optimization; spatiotemporal model	Forecasting / prediction	National / regional	Inferred from title/abstract/keywords	Time-series / longitudinal	GIS / spatial analysis; Machine learning / deep learning; Graph / network model	Analyzes COVID-19 spatial and/or temporal dynamics in Spain using gis / spatial analysis; machine learning / deep learning; graph / network model.		Europe	Inferred from detected location terms	High	Title/abstract/keywords	Title/abstract/keywords
Banerjee, Soumyanil; Dong, Ming; Shi, Weisong	2022	Spatial–Temporal Synchronous Graph Transformer network (STSGT) for COVID-19 forecasting	Smart Health	Global/Not specified	10.1016/j.smhl.2022.100348	COVID-19 forecasting; Spatial–temporal graphs; Time-series forecasting; Transformers	Forecasting / prediction	National / regional	Inferred from title/abstract/keywords	Daily	Graph / network model	Analyzes COVID-19 spatial and/or temporal dynamics using graph / network model.		Other/Not specified	Inferred from detected location terms	Low	insufficient explicit geographic-scale detail	no explicit location detected	Yes
Haider, Muhammad Sharif; Salih, Salih Khan; Hassan, Samiullah; Taniwall, Nasim Jan; Moazzam, Muhammad Farhan Ul; Lee, Byung Gul	2022	Spatial distribution and mapping of COVID-19 pandemic in Afghanistan using GIS technique	SN Social Sciences	Global/Not specified	10.1007/s43545-022-00349-0	Afghanistan; COVID-19; Interpolation; Public health; Spatial analysis	Observational / ecological	Global / multi-country	Inferred from title/abstract/keywords	Time-series / longitudinal	GIS / spatial analysis; Moran's I / spatial autocorrelation; Graph / network model	Analyzes COVID-19 spatial and/or temporal dynamics using gis / spatial analysis; moran's i / spatial autocorrelation; graph / network model.		Other/Not specified	Inferred from detected location terms	Low	insufficient explicit geographic-scale detail	Title/abstract/keywords	Yes
Canino, Maria Pia; Cesario, Eugenio; Vinci, Andrea; Zarin, Shabnam	2022	Epidemic forecasting based on mobility patterns: an approach and experimental evaluation on COVID-19 Data	Social Network Analysis and Mining	Global/Not specified	10.1007/s13278-022-00932-6	COVID-19; Epidemic forecasting; Predictive models	Forecasting / prediction	City / local	Inferred from title/abstract/keywords	Time-series / longitudinal	GIS / spatial analysis; Graph / network model	Analyzes COVID-19 spatial and/or temporal dynamics using gis / spatial analysis; graph / network model.		Other/Not specified	Inferred from detected location terms	Low	insufficient explicit geographic-scale detail	no explicit location detected	Yes
Carroll, Rachel; Prentice, Christopher R.	2021	Community vulnerability and mobility: What matters most in spatio-temporal modeling of the COVID-19 pandemic?	Social Science and Medicine	Global/Not specified	10.1016/j.socscimed.2021.114395	COVID-19; Composite measures; Human behavior; Mobility; Poisson; Spatio-temporal; Vulnerability	Not specified	National / regional	Inferred from title/abstract/keywords	Time-series / longitudinal	GIS / spatial analysis; Bayesian / hierarchical model; Regression / statistical model	Analyzes COVID-19 spatial and/or temporal dynamics using gis / spatial analysis; bayesian / hierarchical model; regression / statistical model.		Other/Not specified	Inferred from detected location terms	Low	insufficient explicit geographic-scale detail	no explicit location detected	Yes
Lei, Jingxin; MacNab, Ying	2024	Bayesian hierarchical spatiotemporal models for prediction of (under)reporting rates and cases: COVID-19 infection among the older people in the United States during the 2020–2022 pandemic	Spatial and Spatio-temporal Epidemiology	United States	10.1016/j.sste.2024.100658	Bayesian disease mapping; COVID-19; Spatial–temporal modeling; Underreporting	Forecasting / prediction	National / regional	Inferred from title/abstract/keywords	Time-series / longitudinal	GIS / spatial analysis; Bayesian / hierarchical model	Analyzes COVID-19 spatial and/or temporal dynamics in United States using gis / spatial analysis; bayesian / hierarchical model.		North America	Inferred from detected location terms	High	Title/abstract/keywords	Title/abstract/keywords
Siljander, Mika; Uusitalo, Ruut; Pellikka, Petri; Isosomppi, Sanna; Vapalahti, Olli	2022	Spatiotemporal clustering patterns and sociodemographic determinants of COVID-19 (SARS-CoV-2) infections in Helsinki, Finland	Spatial and Spatio-temporal Epidemiology	Finland	10.1016/j.sste.2022.100493	COVID-19; LISA); Regression; SARS-CoV-2; Space-time clusters; Spatial autocorrelation (Moran's I	Observational / ecological	Global / multi-country	Inferred from title/abstract/keywords	Time-series / longitudinal	GIS / spatial analysis; Moran's I / spatial autocorrelation; Regression / statistical model; Graph / network model	Analyzes COVID-19 spatial and/or temporal dynamics in Finland using gis / spatial analysis; moran's i / spatial autocorrelation; regression / statistical model; graph / network model.		Europe	Inferred from detected location terms	High	Title/abstract/keywords	Title/abstract/keywords
Arango-Londoño, David; Ortega-Lenis, Delia; Moraga, Paula; Torres, Miyerlandi; Rodríguez-Cortés, Francisco J.	2023	Spatial modeling and socioeconomic inequities of COVID-19 in the urban area of the city of Cali, Colombia	Spatial and Spatio-temporal Epidemiology	Colombia	10.1016/j.sste.2022.100561	Bayesian hierarchical model; COVID19; Inequities; Spatial analysis	Observational / ecological	Global / multi-country	Inferred from title/abstract/keywords	Time-series / longitudinal	GIS / spatial analysis; Bayesian / hierarchical model; Graph / network model	Analyzes COVID-19 spatial and/or temporal dynamics in Colombia using gis / spatial analysis; bayesian / hierarchical model; graph / network model.		South America	Inferred from detected location terms	High	Title/abstract/keywords	Title/abstract/keywords
Rohleder, Sven; Bozorgmehr, Kayvan	2021	Monitoring the spatiotemporal epidemiology of Covid-19 incidence and mortality: A small-area analysis in Germany	Spatial and Spatio-temporal Epidemiology	Germany	10.1016/j.sste.2021.100433	Bayesian spatial analysis; Covid-19; Infectious disease modelling; Infectious disease monitoring; SARS-CoV-2	Observational / ecological	City / local	Inferred from title/abstract/keywords	Time-series / longitudinal	GIS / spatial analysis; Bayesian / hierarchical model	Analyzes COVID-19 spatial and/or temporal dynamics in Germany using gis / spatial analysis; bayesian / hierarchical model.		Europe	Inferred from detected location terms	High	Title/abstract/keywords	Title/abstract/keywords
Mattera, Raffaele	2022	A weighted approach for spatio-temporal clustering of COVID-19 spread in Italy	Spatial and Spatio-temporal Epidemiology	Italy	10.1016/j.sste.2022.100500	COVID-19; Fuzzy clustering; LISA; Policy design; Spatial auto-correlation; Time series	Not specified	Global / multi-country	Inferred from title/abstract/keywords	Time-series / longitudinal	GIS / spatial analysis	Analyzes COVID-19 spatial and/or temporal dynamics in Italy using gis / spatial analysis.		Europe	Inferred from detected location terms	High	Title/abstract/keywords	Title/abstract/keywords
Ensoy-Musoro, Chellafe; Nguyen, Minh Hanh; Hens, Niel; Molenberghs, Geert; Faes, Christel	2023	Spatio-temporal model to investigate COVID-19 spread accounting for the mobility amongst municipalities	Spatial and Spatio-temporal Epidemiology	Global/Not specified	10.1016/j.sste.2023.100568	COVID-19; Mobility; Spatio-temporal dynamic model; Stochastic prediction	Forecasting / prediction	Global / multi-country	Inferred from title/abstract/keywords	Time-series / longitudinal	GIS / spatial analysis	Analyzes COVID-19 spatial and/or temporal dynamics using gis / spatial analysis.		Other/Not specified	Inferred from detected location terms	Low	insufficient explicit geographic-scale detail	Title/abstract/keywords	Yes
Kianfar, Nima; Mesgari, Mohammad Saadi; Mollalo, Abolfazl; Kaveh, Mehrdad	2022	Spatio-temporal modeling of COVID-19 prevalence and mortality using artificial neural network algorithms	Spatial and Spatio-temporal Epidemiology	Global/Not specified	10.1016/j.sste.2021.100471	Artificial neural network; COVID-19; GIS; Spatio-temporal analysis; Variable importance analysis	Observational / ecological	Global / multi-country	Inferred from title/abstract/keywords	Time-series / longitudinal	GIS / spatial analysis; Machine learning / deep learning; Graph / network model	Analyzes COVID-19 spatial and/or temporal dynamics using gis / spatial analysis; machine learning / deep learning; graph / network model.		Other/Not specified	Inferred from detected location terms	Low	insufficient explicit geographic-scale detail	Title/abstract/keywords	Yes
Kianfar, Nima; Mesgari, Mohammad Saadi	2022	GIS-based spatio-temporal analysis and modeling of COVID-19 incidence rates in Europe	Spatial and Spatio-temporal Epidemiology	Europe	10.1016/j.sste.2022.100498	COVID-19; Cumulative Incidence Rate; Geographic Information System; Multiscale Geographically Weighted Regression; Spatial epidemiology; Spatio-temporal analysis	Observational / ecological	Global / multi-country	Inferred from title/abstract/keywords	Time-series / longitudinal	GIS / spatial analysis; Moran's I / spatial autocorrelation; Regression / statistical model; Graph / network model	Analyzes COVID-19 spatial and/or temporal dynamics in Europe using gis / spatial analysis; moran's i / spatial autocorrelation; regression / statistical model; graph / network model.		Europe	Inferred from detected location terms	High	Title/abstract/keywords	Title/abstract/keywords
Nazia, Nushrat; Law, Jane; Butt, Zahid Ahmad	2022	Spatiotemporal clusters and the socioeconomic determinants of COVID-19 in Toronto neighbourhoods, Canada	Spatial and Spatio-temporal Epidemiology	Canada	10.1016/j.sste.2022.100534	COVID-19; Clustering analysis; Multiscale geographically weighted regression (mgwr); Space-time clusters; Spatial regression	Forecasting / prediction	Global / multi-country	Inferred from title/abstract/keywords	Time-series / longitudinal	GIS / spatial analysis; Moran's I / spatial autocorrelation; Regression / statistical model; Graph / network model	Analyzes COVID-19 spatial and/or temporal dynamics in Canada using gis / spatial analysis; moran's i / spatial autocorrelation; regression / statistical model; graph / network model.		North America	Inferred from detected location terms	High	Title/abstract/keywords	Title/abstract/keywords
Rodriguez-Idiazabal, Lander; Martinez-Beneito, Miguel Angel; Quintana, Jose M.; Garcia-Asensio, Julia; Legarreta, Maria Jose; Larrea, Nere; Barrio, Irantzu	2025	Understanding the COVID-19 pandemic through bayesian spatio-temporal modeling of several outcomes	Spatial and Spatio-temporal Epidemiology	Global/Not specified	10.1016/j.sste.2025.100737	COVID-19; Risk; Spatio-Temporal Analysis	Observational / ecological	National / regional	Inferred from title/abstract/keywords	Time-series / longitudinal	GIS / spatial analysis; Bayesian / hierarchical model	Analyzes COVID-19 spatial and/or temporal dynamics using gis / spatial analysis; bayesian / hierarchical model.		Other/Not specified	Inferred from detected location terms	Low	insufficient explicit geographic-scale detail	no explicit location detected	Yes
Dlamini, Wisdom M.D.; Simelane, Sabelo P.; Nhlabatsi, Nhlanhla M.	2022	Bayesian network-based spatial predictive modelling reveals COVID-19 transmission dynamics in Eswatini	Spatial Information Research	Global/Not specified	10.1007/s41324-021-00421-6	Bayesian network; COVID-19; Eswatini; Risk mapping; Spatial predictive modelling	Forecasting / prediction	National / regional	Inferred from title/abstract/keywords	Time-series / longitudinal	GIS / spatial analysis; Bayesian / hierarchical model; Graph / network model	Analyzes COVID-19 spatial and/or temporal dynamics using gis / spatial analysis; bayesian / hierarchical model; graph / network model.		Other/Not specified	Inferred from detected location terms	Low	insufficient explicit geographic-scale detail	no explicit location detected	Yes
Bhunia, Gouri Sankar; Roy, Santanu; Shit, Pravat Kumar	2021	Spatio-temporal analysis of COVID-19 in India – a geostatistical approach	Spatial Information Research	India	10.1007/s41324-020-00376-0	Areal interpolation; Covid; Geostatistics; India; Spatial autocorrelation	Modeling / simulation	Global / multi-country	Inferred from title/abstract/keywords	Time-series / longitudinal	GIS / spatial analysis; Moran's I / spatial autocorrelation; Agent-based simulation	Analyzes COVID-19 spatial and/or temporal dynamics in India using gis / spatial analysis; moran's i / spatial autocorrelation; agent-based simulation.		Asia	Inferred from detected location terms	High	Title/abstract/keywords	Title/abstract/keywords
Isaza, Vahid; Parizadi, Taher; Isazade, Esmail	2023	Spatio-temporal analysis of the COVID-19 pandemic in Iran	Spatial Information Research	Iran	10.1007/s41324-022-00488-9	COVID-19 pandemic; Geographic weight regression; Getis-Ord I*; Iran; Moran I	Observational / ecological	Global / multi-country	Inferred from title/abstract/keywords	Time-series / longitudinal	GIS / spatial analysis; Moran's I / spatial autocorrelation; Regression / statistical model; Graph / network model	Analyzes COVID-19 spatial and/or temporal dynamics in Iran using gis / spatial analysis; moran's i / spatial autocorrelation; regression / statistical model; graph / network model.		Asia	Inferred from detected location terms	High	Title/abstract/keywords	Title/abstract/keywords
Parvin, Farhana; Ali, Sk Ajim; Hashmi, S. Najmul Islam; Ahmad, Ateeque	2021	Spatial prediction and mapping of the COVID-19 hotspot in India using geostatistical technique	Spatial Information Research	India	10.1007/s41324-020-00375-1	COVID-19; Foreign tourist arrivals; Hotspot analysis; India; Population pattern; Spatial autocorrelation	Forecasting / prediction	Global / multi-country	Inferred from title/abstract/keywords	Not specified	GIS / spatial analysis; Moran's I / spatial autocorrelation	Analyzes COVID-19 spatial and/or temporal dynamics in India using gis / spatial analysis; moran's i / spatial autocorrelation.		Asia	Inferred from detected location terms	High	Title/abstract/keywords	Title/abstract/keywords
Li, Xiaomeng; Dey, Dipak K.	2022	Estimation of COVID-19 mortality in the United States using Spatio-temporal Conway Maxwell Poisson model	Spatial Statistics	United States	10.1016/j.spasta.2021.100542	Bayesian inference; COM-Poisson model; Model comparison; Spatial temporal effect	Not specified	National / regional	Inferred from title/abstract/keywords	Time-series / longitudinal	GIS / spatial analysis; Bayesian / hierarchical model; Regression / statistical model	Analyzes COVID-19 spatial and/or temporal dynamics in United States using gis / spatial analysis; bayesian / hierarchical model; regression / statistical model.		North America	Inferred from detected location terms	High	Title/abstract/keywords	Title/abstract/keywords
Bucci, A.; Ippoliti, L.; Valentini, P.; Fontanella, S.	2022	Clustering spatio-temporal series of confirmed COVID-19 deaths in Europe	Spatial Statistics	Europe	10.1016/j.spasta.2021.100543	Bayes nonparametrics; COVID-19; Dynamic linear models; Model-based clustering; Spatio-temporal analysis	Observational / ecological	Global / multi-country	Inferred from title/abstract/keywords	Time-series / longitudinal	GIS / spatial analysis; Bayesian / hierarchical model	Analyzes COVID-19 spatial and/or temporal dynamics in Europe using gis / spatial analysis; bayesian / hierarchical model.		Europe	Inferred from detected location terms	High	Title/abstract/keywords	Title/abstract/keywords
Vitale, Vincenzina; D'Urso, Pierpaolo; De Giovanni, Livia	2022	Spatio-temporal Object-Oriented Bayesian Network modelling of the COVID-19 Italian outbreak data	Spatial Statistics	Italy	10.1016/j.spasta.2021.100529	COVID-19 Italian outbreak; Object-Oriented Bayesian Network; Spatial correlation; Time series	Not specified	Other/Not specified	Inferred from title/abstract/keywords	Weekly	GIS / spatial analysis; Bayesian / hierarchical model; Graph / network model	Analyzes COVID-19 spatial and/or temporal dynamics in Italy using gis / spatial analysis; bayesian / hierarchical model; graph / network model.		Europe	Inferred from detected location terms	High	Title/abstract/keywords	Title/abstract/keywords
Bartolucci, Francesco; Farcomeni, Alessio	2022	A spatio-temporal model based on discrete latent variables for the analysis of COVID-19 incidence	Spatial Statistics	Italy	10.1016/j.spasta.2021.100504	Data augmentation; Hidden Markov models; MCMC; SARS-CoV-2; Swabs	Not specified	National / regional	Inferred from title/abstract/keywords	Time-series / longitudinal	GIS / spatial analysis	Analyzes COVID-19 spatial and/or temporal dynamics in Italy using gis / spatial analysis.		Europe	Inferred from detected location terms	High	Title/abstract/keywords	Title/abstract/keywords
Fassò, Alessandro; Maranzano, Paolo; Otto, Philipp	2022	Spatiotemporal variable selection and air quality impact assessment of COVID-19 lockdown	Spatial Statistics	Global/Not specified	10.1016/j.spasta.2021.100549	COVID-19; Model selection; Multivariate spatiotemporal models; Nitrogen dioxide; Particulate matters	Not specified	Global / multi-country	Inferred from title/abstract/keywords	Time-series / longitudinal	GIS / spatial analysis; Regression / statistical model	Analyzes COVID-19 spatial and/or temporal dynamics using gis / spatial analysis; regression / statistical model.		Other/Not specified	Inferred from detected location terms	Low	insufficient explicit geographic-scale detail	Title/abstract/keywords	Yes
Grimée, Mathilde; Bekker-Nielsen Dunbar, Maria; Hofmann, Felix; Held, Leonhard	2022	Modelling the effect of a border closure between Switzerland and Italy on the spatiotemporal spread of COVID-19 in Switzerland	Spatial Statistics	Switzerland; Italy	10.1016/j.spasta.2021.100552	Border closure; Endemic–epidemic model; Human mobility; Multivariate time series of counts; Respiratory disease; Spatiotemporal models	Forecasting / prediction	National / regional	Inferred from title/abstract/keywords	Daily	GIS / spatial analysis; Graph / network model	Analyzes COVID-19 spatial and/or temporal dynamics in Switzerland, Italy using gis / spatial analysis; graph / network model.		Europe	Inferred from detected location terms	Medium	Title/abstract/keywords	Title/abstract/keywords
Park, Jaewoo; Yi, Seorim; Chang, Won; Mateu, Jorge	2023	A spatio-temporal Dirichlet process mixture model for coronavirus disease-19	Statistics in Medicine	Global/Not specified	10.1002/sim.9925	Bayesian hierarchical model; Dirichlet process Gaussian mixture; Infectious diseases; Markov chain Monte Carlo; spatio-temporal point patterns	Not specified	City / local	Inferred from title/abstract/keywords	Time-series / longitudinal	GIS / spatial analysis; Bayesian / hierarchical model	Analyzes COVID-19 spatial and/or temporal dynamics using gis / spatial analysis; bayesian / hierarchical model.		Other/Not specified	Inferred from detected location terms	Low	insufficient explicit geographic-scale detail	no explicit location detected	Yes
Jalilian, Abdollah; Mateu, Jorge	2021	A hierarchical spatio-temporal model to analyze relative risk variations of COVID-19: a focus on Spain, Italy and Germany	Stochastic Environmental Research and Risk Assessment	Germany; Italy; Spain	10.1007/s00477-021-02003-2	Autoregressive model; Besag model; COVID-19; Disease mapping; Spatio-temporal prediction	Forecasting / prediction	Other/Not specified	Inferred from title/abstract/keywords	Daily	GIS / spatial analysis; Bayesian / hierarchical model	Analyzes COVID-19 spatial and/or temporal dynamics in Germany, Italy, Spain using gis / spatial analysis; bayesian / hierarchical model.		Europe	Inferred from detected location terms	Medium	Title/abstract/keywords	Title/abstract/keywords
Amaral, André Victor Ribeiro; González, Jonatan A.; Moraga, Paula	2023	Spatio-temporal modeling of infectious diseases by integrating compartment and point process models	Stochastic Environmental Research and Risk Assessment	Colombia; Brazil	10.1007/s00477-022-02354-4	Compartment SIR model; Infectious diseases; Log-Gaussian Cox process; Spatial point process; Spatio-temporal modeling	Forecasting / prediction	National / regional	Inferred from title/abstract/keywords	Time-series / longitudinal	GIS / spatial analysis; Compartmental model; Agent-based simulation	Analyzes COVID-19 spatial and/or temporal dynamics in Colombia, Brazil using gis / spatial analysis; compartmental model; agent-based simulation.		South America	Inferred from detected location terms	Medium	Title/abstract/keywords	Title/abstract/keywords
Briz-Redón, Álvaro; Iftimi, Adina; Correcher, Juan Francisco; De Andrés, Jose; Lozano, Manuel; Romero-García, Carolina	2022	A comparison of multiple neighborhood matrix specifications for spatio-temporal model fitting: a case study on COVID-19 data	Stochastic Environmental Research and Risk Assessment	Spain	10.1007/s00477-021-02077-y	Covariate-based neighbors; Model performance; Neighborhood matrix; Predictive quality; Spatial dependence; Spatio-temporal models	Forecasting / prediction	City / local	Inferred from title/abstract/keywords	Weekly	GIS / spatial analysis; Moran's I / spatial autocorrelation; Graph / network model	Analyzes COVID-19 spatial and/or temporal dynamics in Spain using gis / spatial analysis; moran's i / spatial autocorrelation; graph / network model.		Europe	Inferred from detected location terms	High	Title/abstract/keywords	Title/abstract/keywords
Briz-Redón, Álvaro	2021	The impact of modelling choices on modelling outcomes: a spatio-temporal study of the association between COVID-19 spread and environmental conditions in Catalonia (Spain)	Stochastic Environmental Research and Risk Assessment	Spain	10.1007/s00477-020-01965-z	COVID-19; Environmental covariates; Integrated nested Laplace approximation; Relative risk; Space-time interaction; Spatio-temporal models	Not specified	National / regional	Inferred from title/abstract/keywords	Daily	GIS / spatial analysis	Analyzes COVID-19 spatial and/or temporal dynamics in Spain using gis / spatial analysis.		Europe	Inferred from detected location terms	High	Title/abstract/keywords	Title/abstract/keywords
Niraula, Poshan; Mateu, Jorge; Chaudhuri, Somnath	2022	A Bayesian machine learning approach for spatio-temporal prediction of COVID-19 cases	Stochastic Environmental Research and Risk Assessment	Spain	10.1007/s00477-021-02168-w	Bayesian inference; COVID-19; Neural network; Poisson regression; Public mobility	Forecasting / prediction	City / local	Inferred from title/abstract/keywords	Time-series / longitudinal	GIS / spatial analysis; Bayesian / hierarchical model; Regression / statistical model; Machine learning / deep learning; Graph / network model	Analyzes COVID-19 spatial and/or temporal dynamics in Spain using gis / spatial analysis; bayesian / hierarchical model; regression / statistical model; machine learning / deep learning; graph / network model.		Europe	Inferred from detected location terms	High	Title/abstract/keywords	Title/abstract/keywords
Murayama, Yuji; Simwanda, Matamyo; Ranagalage, Manjula	2021	Spatiotemporal analysis of urbanization using GIS and remote sensing in developing countries	Sustainability (Switzerland)	Switzerland	10.3390/su13073681		Observational / ecological	City / local	Inferred from title/abstract/keywords	Time-series / longitudinal	GIS / spatial analysis	Analyzes COVID-19 spatial and/or temporal dynamics in Switzerland using gis / spatial analysis.		Europe	Inferred from detected location terms	High	Title/abstract/keywords	Title/abstract/keywords
Sun, Jingtao; Chen, Xiuxiu; Zhang, Lijun	2025	Significant Driving Factors in the Evolution of the COVID-19 Epidemic	Sustainability (Switzerland)	Switzerland	10.3390/su17010110	COVID-19 evolution; GTNNWR; epidemic prevention and control strategies; epidemic prevention factors; spatial–temporal quantification	Forecasting / prediction	National / regional	Inferred from title/abstract/keywords	Time-series / longitudinal	GIS / spatial analysis; Regression / statistical model; Machine learning / deep learning; Graph / network model	Analyzes COVID-19 spatial and/or temporal dynamics in Switzerland using gis / spatial analysis; regression / statistical model; machine learning / deep learning; graph / network model.		Europe	Inferred from detected location terms	High	Title/abstract/keywords	Title/abstract/keywords
Melin, Patricia; Castillo, Oscar	2021	Spatial and temporal spread of the COVID-19 pandemic using self organizing neural networks and a fuzzy fractal approach	Sustainability (Switzerland)	Switzerland	10.3390/su13158295	Coronavirus; Fractal theory; Fuzzy logic; Neural networks; Spatial similarity	Forecasting / prediction	Global / multi-country	Inferred from title/abstract/keywords	Time-series / longitudinal	GIS / spatial analysis; Machine learning / deep learning; Graph / network model; Agent-based simulation	Analyzes COVID-19 spatial and/or temporal dynamics in Switzerland using gis / spatial analysis; machine learning / deep learning; graph / network model; agent-based simulation.		Europe	Inferred from detected location terms	High	Title/abstract/keywords	Title/abstract/keywords
Toger, Marina; Kourtit, Karima; Nijkamp, Peter; Östh, John	2021	Article mobility during the covid-19 pandemic: A data-driven time-geographic analysis of health-induced mobility changes	Sustainability (Switzerland)	Switzerland; Sweden	10.3390/su13074027	Activity spaces; COVID-19 pandemic; Health; Spatial mobility; Standard deviation ellipse; Time geography	Forecasting / prediction	City / local	Inferred from title/abstract/keywords	Time-series / longitudinal	GIS / spatial analysis; Graph / network model	Analyzes COVID-19 spatial and/or temporal dynamics in Switzerland, Sweden using gis / spatial analysis; graph / network model.		Europe	Inferred from detected location terms	Medium	Title/abstract/keywords	Title/abstract/keywords
Tabasi, Mohammad; Alesheikh, Ali Asghar; Babaie, Elnaz; Hatamiafkoueieh, Javad	2022	Spatiotemporal Surveillance of COVID-19 Based on Epidemiological Features: Evidence from Northeast Iran	Sustainability (Switzerland)	Switzerland; Iran	10.3390/su141912189	COVID-19; GIS; epidemiological features; health inequality; spatiotemporal dynamics	Observational / ecological	Global / multi-country	Inferred from title/abstract/keywords	Time-series / longitudinal	GIS / spatial analysis; Moran's I / spatial autocorrelation; Regression / statistical model	Analyzes COVID-19 spatial and/or temporal dynamics in Switzerland, Iran using gis / spatial analysis; moran's i / spatial autocorrelation; regression / statistical model.		Europe; Asia	Inferred from detected location terms	Medium	Title/abstract/keywords	Title/abstract/keywords
Xu, Shixiong; Shirowzhan, Sara; Sepasgozar, Samad M.E.	2023	Urban Waste Management and Prediction through Socio-Economic Values and Visualizing the Spatiotemporal Relationship on an Advanced GIS-Based Dashboard	Sustainability (Switzerland)	Switzerland; Australia; Wales	10.3390/su151612208	GIS; dashboard; spatial relationship; waste management	Forecasting / prediction	City / local	Inferred from title/abstract/keywords	Time-series / longitudinal	GIS / spatial analysis; Regression / statistical model; Graph / network model	Analyzes COVID-19 spatial and/or temporal dynamics in Switzerland, Australia, Wales using gis / spatial analysis; regression / statistical model; graph / network model.		Europe; Oceania	Inferred from detected location terms	Medium	Title/abstract/keywords	Title/abstract/keywords
Tabasi, Mohammad; Alesheikh, Ali Asghar; Kalantari, Mohsen; Mollalo, Abolfazl; Hatamiafkoueieh, Javad	2023	Spatio-Temporal Modeling of COVID-19 Spread in Relation to Urban Land Uses: An Agent-Based Approach	Sustainability (Switzerland)	Switzerland; Iran	10.3390/su151813827	COVID-19; agent-based modeling; geospatial information system; urban land use; urban resilience	Forecasting / prediction	City / local	Inferred from title/abstract/keywords	Time-series / longitudinal	GIS / spatial analysis; Graph / network model; Agent-based simulation	Analyzes COVID-19 spatial and/or temporal dynamics in Switzerland, Iran using gis / spatial analysis; graph / network model; agent-based simulation.		Europe; Asia	Inferred from detected location terms	Medium	Title/abstract/keywords	Title/abstract/keywords
Feizizadeh, Bakhtiar; Omarzadeh, Davoud; Sharifi, Ayyoob; Rahmani, Abolfazl; Lakes, Tobia; Blaschke, Thomas	2022	A GIS-Based Spatiotemporal Modelling of Urban Traffic Accidents in Tabriz City during the COVID-19 Pandemic	Sustainability (Switzerland)	Switzerland; Iran	10.3390/su14127468	GIS spatial and network analysis; hotspots mapping; traffic accidents; urban road	Not specified	City / local	Inferred from title/abstract/keywords	Time-series / longitudinal	GIS / spatial analysis; Graph / network model	Analyzes COVID-19 spatial and/or temporal dynamics in Switzerland, Iran using gis / spatial analysis; graph / network model.		Europe; Asia	Inferred from detected location terms	Medium	Title/abstract/keywords	Title/abstract/keywords
Nian, Guangyue; Peng, Bozhezi; Sun, Daniel Jian; Ma, Wenjun; Peng, Bo; Huang, Tianyuan	2020	Impact of COVID-19 on urban mobility during post-epidemic period in megacities: From the perspectives of taxi travel and social vitality	Sustainability (Switzerland)	Switzerland	10.3390/SU12197954	COVID-19 control policy; Point of Interest; Post-epidemic; Social activity recovery assessment; Spatial lag model (SLM); Sustainable transport; Taxi travel; Travel temporal and spatial; Urban mobility	Not specified	City / local	Inferred from title/abstract/keywords	Time-series / longitudinal	GIS / spatial analysis; Graph / network model	Analyzes COVID-19 spatial and/or temporal dynamics in Switzerland using gis / spatial analysis; graph / network model.		Europe	Inferred from detected location terms	High	Title/abstract/keywords	Title/abstract/keywords
Lin, Qiaowen; Ou, Guoliang; Wang, Renyang; Li, Yanan; Zhao, Yi; Dong, Zijun	2021	The spatiotemporal characteristics and climatic factors of covid-19 in Wuhan, China	Sustainability (Switzerland)	Switzerland; China	10.3390/su13148112	COVID-19; Climatic factors; Morbidity; Weather; Wuhan	Not specified	City / local	Inferred from title/abstract/keywords	Time-series / longitudinal	GIS / spatial analysis; Graph / network model	Analyzes COVID-19 spatial and/or temporal dynamics in Switzerland, China using gis / spatial analysis; graph / network model.		Europe; Asia	Inferred from detected location terms	Medium	Title/abstract/keywords	Title/abstract/keywords
Jumadi, Jumadi; Fikriyah, Vidya N.; Hadibasyir, Hamim Z.; Sunariya, Muhammad I.T.; Priyono, Kuswaji D.; Setiyadi, Noor A.; Carver, Steve J.; Norman, Paul D.; Malleson, Nick S.; Rohman, Arif; Lotfata, Aynaz	2022	Spatiotemporal Accessibility of COVID-19 Healthcare Facilities in Jakarta, Indonesia	Sustainability (Switzerland)	Switzerland; Indonesia	10.3390/su142114478	COVID-19; Jakarta; healthcare accessibility; spatial accessibility; two-step floating catchment area (2SFCA)	Not specified	City / local	Inferred from title/abstract/keywords	Monthly	GIS / spatial analysis; Graph / network model	Analyzes COVID-19 spatial and/or temporal dynamics in Switzerland, Indonesia using gis / spatial analysis; graph / network model.		Europe; Asia	Inferred from detected location terms	Medium	Title/abstract/keywords	Title/abstract/keywords
Lak, Azadeh; Sharifi, Ayyoob; Badr, Siamak; Zali, Alireza; Maher, Ali; Mostafavi, Ehsan; Khalili, Davood	2021	Spatio-temporal patterns of the COVID-19 pandemic, and place-based influential factors at the neighborhood scale in Tehran	Sustainable Cities and Society	Iran	10.1016/j.scs.2021.103034	COVID-19; Demographic factors; Geographically weighted regression (GWR); Place-based factors; Spatio-temporal analysis; Tehran	Observational / ecological	City / local	Inferred from title/abstract/keywords	Time-series / longitudinal	GIS / spatial analysis; Regression / statistical model; Graph / network model	Analyzes COVID-19 spatial and/or temporal dynamics in Iran using gis / spatial analysis; regression / statistical model; graph / network model.		Asia	Inferred from detected location terms	High	Title/abstract/keywords	Title/abstract/keywords
Moosazadeh, Mohammad; Ifaei, Pouya; Tayerani Charmchi, Amir Saman; Asadi, Somayeh; Yoo, Chang Kyoo	2022	A machine learning-driven spatio-temporal vulnerability appraisal based on socio-economic data for COVID-19 impact prevention in the U.S. counties	Sustainable Cities and Society	U.S.	10.1016/j.scs.2022.103990	COVID-19 control policies; Data analysis; Machine learning; Social vulnerability; The U.S. cities	Not specified	National / regional	Inferred from title/abstract/keywords	Time-series / longitudinal	GIS / spatial analysis; Machine learning / deep learning	Analyzes COVID-19 spatial and/or temporal dynamics in U.S. using gis / spatial analysis; machine learning / deep learning.		North America	Inferred from detected location terms	High	Title/abstract/keywords	Title/abstract/keywords
Li, Qian; Pan, Qiao; Xie, Liying	2022	Prediction of Spread Trend of Epidemic Based on Spatial-Temporal Sequence	Symmetry	Global/Not specified	10.3390/sym14051064	COVID-19; STAGCN; adjacency matrix; graph attention; interpretability analysis; spatial–temporal sequence	Forecasting / prediction	Other/Not specified	Inferred from title/abstract/keywords	Time-series / longitudinal	Graph / network model	Analyzes COVID-19 spatial and/or temporal dynamics using graph / network model.		Other/Not specified	Inferred from detected location terms	Low	insufficient explicit geographic-scale detail	no explicit location detected	Yes
Sifriyani, Sifriyani; Rasjid, Mariani; Rosadi, Dedi; Anwar, Sarifuddin; Wahyuni, Rosa Dwi; Jalaluddin, Syatirah	2022	Spatial-Temporal Epidemiology of COVID-19 Using a Geographically and Temporally Weighted Regression Model	Symmetry	Indonesia	10.3390/sym14040742	COVID-19 outbreak; GIS mapping; geographically and temporally weighted regression model; spatio-temporal; statistical inference; statistical modeling; time series analysis	Forecasting / prediction	National / regional	Inferred from title/abstract/keywords	Time-series / longitudinal	GIS / spatial analysis; Regression / statistical model; Graph / network model	Analyzes COVID-19 spatial and/or temporal dynamics in Indonesia using gis / spatial analysis; regression / statistical model; graph / network model.		Asia	Inferred from detected location terms	High	Title/abstract/keywords	Title/abstract/keywords
Middya, Asif Iqbal; Roy, Sarbani	2022	Spatio-temporal variation of Covid-19 health outcomes in India using deep learning based models	Technological Forecasting and Social Change	India	10.1016/j.techfore.2022.121911	Covid-19; Deep learning; Spatio-temporal variation	Forecasting / prediction	National / regional	Inferred from title/abstract/keywords	Time-series / longitudinal	GIS / spatial analysis; Machine learning / deep learning; Graph / network model	Analyzes COVID-19 spatial and/or temporal dynamics in India using gis / spatial analysis; machine learning / deep learning; graph / network model.		Asia	Inferred from detected location terms	High	Title/abstract/keywords	Title/abstract/keywords
Kephart, Josiah L.; Delclòs-Alió, Xavier; Rodríguez, Daniel A.; Sarmiento, Olga L.; Barrientos-Gutiérrez, Tonatiuh; Ramirez-Zea, Manuel; Quistberg, D. Alex; Bilal, Usama; Diez Roux, Ana V.	2021	The effect of population mobility on COVID-19 incidence in 314 Latin American cities: a longitudinal ecological study with mobile phone location data	The Lancet Digital Health	Argentina; Colombia; America; Mexico; Brazil	10.1016/S2589-7500(21)00174-6		Observational / ecological	National / regional	Inferred from title/abstract/keywords	Daily	Regression / statistical model	Analyzes COVID-19 spatial and/or temporal dynamics in Argentina, Colombia, America using regression / statistical model.		South America; North America	Inferred from detected location terms	Medium	Title/abstract/keywords	Title/abstract/keywords
Carbajales-Dale, Patricia; Annan-Coultas, Dusti; Joseph, Anjali; Thompson, Martie; Jafarifiroozabadi, Roxana; Limber, Susan P.; Holaday, Bonnie; Mihandoust, Sahar	2023	Using GIS to improve public health emergency response in rural areas during the COVID-19 crisis: A case study of South Carolina, US	Transactions in GIS	Global/Not specified	10.1111/tgis.13069		Not specified	Global / multi-country	Inferred from title/abstract/keywords	Daily	GIS / spatial analysis; Graph / network model	Analyzes COVID-19 spatial and/or temporal dynamics using gis / spatial analysis; graph / network model.		Other/Not specified	Inferred from detected location terms	Low	insufficient explicit geographic-scale detail	Title/abstract/keywords	Yes
De Cos Guerra, Olga; Castillo Salcines, Valentín; Cantarero Prieto, David	2022	Are spatial patterns of Covid-19 changing? Spatiotemporal analysis over four waves in the region of Cantabria, Spain	Transactions in GIS	Spain	10.1111/tgis.12919		Observational / ecological	Global / multi-country	Inferred from title/abstract/keywords	Time-series / longitudinal	GIS / spatial analysis	Analyzes COVID-19 spatial and/or temporal dynamics in Spain using gis / spatial analysis.		Europe	Inferred from detected location terms	High	Title/abstract/keywords	Title/abstract/keywords
Bhimala, Kantha Rao; Patra, Gopal Krishna; Mopuri, Rajasekhar; Mutheneni, Srinivasa Rao	2022	Prediction of COVID-19 cases using the weather integrated deep learning approach for India	Transboundary and Emerging Diseases	India	10.1111/tbed.14102	COVID-19; India; LSTM; SARS-CoV-2; prediction; specific humidity; temperature	Forecasting / prediction	National / regional	Inferred from title/abstract/keywords	Daily	Machine learning / deep learning; Graph / network model	Analyzes COVID-19 spatial and/or temporal dynamics in India using machine learning / deep learning; graph / network model.		Asia	Inferred from detected location terms	High	Title/abstract/keywords	Title/abstract/keywords
Niu, Bing; Liang, Ruirui; Zhang, Shuwen; Zhang, Hui; Qu, Xiaosheng; Su, Qiang; Zheng, Linfeng; Chen, Qin	2021	Epidemic analysis of COVID-19 in Italy based on spatiotemporal geographic information and Google Trends	Transboundary and Emerging Diseases	Italy	10.1111/tbed.13902	Google Trends; coronavirus; epidemic; geographic information system; machine learning	Forecasting / prediction	National / regional	Inferred from title/abstract/keywords	Time-series / longitudinal	GIS / spatial analysis; Moran's I / spatial autocorrelation; Machine learning / deep learning; Graph / network model	Analyzes COVID-19 spatial and/or temporal dynamics in Italy using gis / spatial analysis; moran's i / spatial autocorrelation; machine learning / deep learning; graph / network model.		Europe	Inferred from detected location terms	High	Title/abstract/keywords	Title/abstract/keywords
Islam, Ariful; Sayeed, Md Abu; Rahman, Md Kaisar; Ferdous, Jinnat; Islam, Shariful; Hassan, Mohammad Mahmudul	2021	Geospatial dynamics of COVID-19 clusters and hotspots in Bangladesh	Transboundary and Emerging Diseases	Bangladesh	10.1111/tbed.13973	Bangladesh; COVID-19; Hotspot; Moran's I; clustering; scan statistics	Forecasting / prediction	Global / multi-country	Inferred from title/abstract/keywords	Time-series / longitudinal	GIS / spatial analysis; Moran's I / spatial autocorrelation; Regression / statistical model; Graph / network model	Analyzes COVID-19 spatial and/or temporal dynamics in Bangladesh using gis / spatial analysis; moran's i / spatial autocorrelation; regression / statistical model; graph / network model.		Asia	Inferred from detected location terms	High	Title/abstract/keywords	Title/abstract/keywords
Hossain, Sanjana; Loa, Patrick; Ong, Felita; Habib, Khandker Nurul	2024	Exploring the spatiotemporal factors affecting bicycle-sharing demand during the COVID-19 pandemic	Transportation	Global/Not specified	10.1007/s11116-023-10378-0	Bicycle-sharing demand; COVID-19 pandemic; Geographically weighted regression; Multilevel modelling; Spatiotemporal factors	Not specified	National / regional	Inferred from title/abstract/keywords	Monthly	GIS / spatial analysis; Regression / statistical model; Graph / network model	Analyzes COVID-19 spatial and/or temporal dynamics using gis / spatial analysis; regression / statistical model; graph / network model.		Other/Not specified	Inferred from detected location terms	Low	insufficient explicit geographic-scale detail	no explicit location detected	Yes
Zhang, Jinlei; Zhang, Shuxin; Zhao, Haobo; Yang, Yongjie; Liang, Maohan	2025	Multi-frequency spatial-temporal graph neural network for short-term metro OD demand prediction during public health emergencies	Transportation	Global/Not specified	10.1007/s11116-025-10582-0	Deep learning; Metro; Public health emergencies; Short-term OD demand prediction	Forecasting / prediction	City / local	Inferred from title/abstract/keywords	Daily	Machine learning / deep learning; Graph / network model	Analyzes COVID-19 spatial and/or temporal dynamics using machine learning / deep learning; graph / network model.		Other/Not specified	Inferred from detected location terms	Low	insufficient explicit geographic-scale detail	no explicit location detected	Yes
Bermudi, Patricia Marques Moralejo; Lorenz, Camila; Aguiar, Breno Souza de; Failla, Marcelo Antunes; Barrozo, Ligia Vizeu; Chiaravalloti-Neto, Francisco	2021	Spatiotemporal ecological study of COVID-19 mortality in the city of São Paulo, Brazil: Shifting of the high mortality risk from areas with the best to those with the worst socio-economic conditions	Travel Medicine and Infectious Disease	Brazil	10.1016/j.tmaid.2020.101945	Health inequity; Integrated nested laplace approximation; Mortality; Pandemics; Spatio-temporal analysis	Observational / ecological	Global / multi-country	Inferred from title/abstract/keywords	Time-series / longitudinal	GIS / spatial analysis; Bayesian / hierarchical model; Regression / statistical model; Graph / network model	Analyzes COVID-19 spatial and/or temporal dynamics in Brazil using gis / spatial analysis; bayesian / hierarchical model; regression / statistical model; graph / network model.		South America	Inferred from detected location terms	High	Title/abstract/keywords	Title/abstract/keywords
Tong, Chengzhuo; Shi, Wenzhong; Zhang, Anshu; Shi, Zhicheng	2022	Tracking and controlling the spatiotemporal spread of SARS-CoV-2 Omicron variant in South Africa	Travel Medicine and Infectious Disease	South Africa; Africa	10.1016/j.tmaid.2021.102252	Control; Omicron; Severe acute respiratory syndrome coronavirus 2; South Africa; Spatiotemporal spread	Forecasting / prediction	Global / multi-country	Inferred from title/abstract/keywords	Daily	GIS / spatial analysis; Graph / network model	Analyzes COVID-19 spatial and/or temporal dynamics in South Africa, Africa using gis / spatial analysis; graph / network model.		Africa	Inferred from detected location terms	Medium	Title/abstract/keywords	Title/abstract/keywords
Li, Weiwei; Zhang, Ping; Zhao, Kaixu; Zhao, Sidong	2022	The Geographical Distribution and Influencing Factors of COVID-19 in China	Tropical Medicine and Infectious Disease	China	10.3390/tropicalmed7030045	COVID-19; China; Infectious diseases; Spatial distribution; Urban inequalities	Observational / ecological	City / local	Inferred from title/abstract/keywords	Not specified	Moran's I / spatial autocorrelation; Graph / network model	Analyzes COVID-19 spatial and/or temporal dynamics in China using moran's i / spatial autocorrelation; graph / network model.		Asia	Inferred from detected location terms	High	Title/abstract/keywords	Title/abstract/keywords
Mohammadi, Alireza; Pishgar, Elahe; Fatima, Munazza; Lotfata, Aynaz; Fanni, Zohreh; Bergquist, Robert; Kiani, Behzad	2023	The COVID-19 Mortality Rate Is Associated with Illiteracy, Age, and Air Pollution in Urban Neighborhoods: A Spatiotemporal Cross-Sectional Analysis	Tropical Medicine and Infectious Disease	Global/Not specified	10.3390/tropicalmed8020085	COVID-19 mortality; air pollution; air quality; determinants; socio-economic; spatiotemporal analysis	Forecasting / prediction	Global / multi-country	Inferred from title/abstract/keywords	Time-series / longitudinal	GIS / spatial analysis; Regression / statistical model; Graph / network model	Analyzes COVID-19 spatial and/or temporal dynamics using gis / spatial analysis; regression / statistical model; graph / network model.		Other/Not specified	Inferred from detected location terms	Low	insufficient explicit geographic-scale detail	Title/abstract/keywords	Yes
Zhou, Yong; Zhao, Kaixu; Han, Junling; Zhao, Sidong; Cao, Jingyuan	2022	Geographical Pattern Evolution of Health Resources in China: Spatio-Temporal Dynamics and Spatial Mismatch	Tropical Medicine and Infectious Disease	China	10.3390/tropicalmed7100292	China; driving mechanism; geospatial health; medical resource; spatial analysis	Observational / ecological	National / regional	Inferred from title/abstract/keywords	Time-series / longitudinal	GIS / spatial analysis; Moran's I / spatial autocorrelation; Graph / network model	Analyzes COVID-19 spatial and/or temporal dynamics in China using gis / spatial analysis; moran's i / spatial autocorrelation; graph / network model.		Asia	Inferred from detected location terms	High	Title/abstract/keywords	Title/abstract/keywords
Hu, Jinxing; Lv, Zhihan; Yuan, Diping; He, Bing; Chen, Wenjiang; Ye, Xiongfei; Li, Donghao; Yang, Ge	2023	A Spatiotemporal Intelligent Framework and Experimental Platform for Urban Digital Twins	Virtual Reality and Intelligent Hardware	Global/Not specified	10.1016/j.vrih.2022.08.018	Artificial Intelligence; Geographic Information System; Small Target Detection; Spatiotemporal Intelligence; urban Digital Twins	Not specified	City / local	Inferred from title/abstract/keywords	Time-series / longitudinal	GIS / spatial analysis; Graph / network model	Analyzes COVID-19 spatial and/or temporal dynamics using gis / spatial analysis; graph / network model.		Other/Not specified	Inferred from detected location terms	Low	insufficient explicit geographic-scale detail	no explicit location detected	Yes
Brüningk, Sarah C.; Klatt, Juliane; Stange, Madlen; Mari, Alfredo; Brunner, Myrta; Roloff, Tim Christoph; Seth-Smith, Helena M.B.; Schweitzer, Michael; Leuzinger, Karoline; Søgaard, Kirstine K.; Albertos Torres, Diana; Gensch, Alexander; Schlotterbeck, Ann Kathrin; Nickel, Christian H.; Ritz, Nicole; Heininger, Ulrich; Bielicki, Julia; Rentsch, Katharina; Fuchs, Simon; Bingisser, Roland; Siegemun…	2022	Determinants of SARS-CoV-2 transmission to guide vaccination strategy in an urban area	Virus Evolution	Switzerland	10.1093/ve/veac002		Not specified	Global / multi-country	Inferred from title/abstract/keywords	Time-series / longitudinal	GIS / spatial analysis; Compartmental model	Analyzes COVID-19 spatial and/or temporal dynamics in Switzerland using gis / spatial analysis; compartmental model.		Europe	Inferred from detected location terms	High	Title/abstract/keywords	Title/abstract/keywords
Spassiani, Ilaria; Sebastiani, Giovanni; Palù, Giorgio	2021	Spatiotemporal analysis of covid-19 incidence data	Viruses	Italy	10.3390/v13030463	COVID-19; Hierarchical clustering; Mathematical analysis; Networks; Spatial distribution	Observational / ecological	National / regional	Inferred from title/abstract/keywords	Time-series / longitudinal	GIS / spatial analysis; Bayesian / hierarchical model; Graph / network model	Analyzes COVID-19 spatial and/or temporal dynamics in Italy using gis / spatial analysis; bayesian / hierarchical model; graph / network model.		Europe	Inferred from detected location terms	High	Title/abstract/keywords	Title/abstract/keywords
Röst, Gergely; Bartha, Ferenc A.; Bogya, Norbert; Boldog, Péter; Dénes, Attila; Ferenci, Tamás; J. Horváth, Krisztina; Juhász, Attila; Nagy, Csilla; Tekeli, Tamás; Vizi, Zsolt; Oroszi, Beatrix	2020	Early phase of the COVID-19 outbreak in hungary and post-lockdown scenarios	Viruses	Hungary	10.3390/v12070708	COVID-19; Case fatality rate; Compartmental model; Epidemic; Hungary; Intervention; Reproduction number; SARS-CoV-2; Under-ascertainment	Not specified	Other/Not specified	Inferred from title/abstract/keywords	Not specified	Compartmental model	Analyzes COVID-19 spatial and/or temporal dynamics in Hungary using compartmental model.		Europe	Inferred from detected location terms	High	Title/abstract/keywords	Title/abstract/keywords
Fronza, Raffaele; Lusic, Marina; Schmidt, Manfred; Lucic, Bojana	2020	Spatial–temporal variations in atmospheric factors contribute to SARS-CoV-2 outbreak	Viruses	Global/Not specified	10.3390/v12060588	Infection dynamics; Ozone; PM2.5; SARS-CoV-2; Viral outbreak	Not specified	Global / multi-country	Inferred from title/abstract/keywords	Time-series / longitudinal	Machine learning / deep learning; Graph / network model	Analyzes COVID-19 spatial and/or temporal dynamics using machine learning / deep learning; graph / network model.		Other/Not specified	Inferred from detected location terms	Low	insufficient explicit geographic-scale detail	Title/abstract/keywords	Yes
Lawson, Andrew; Rotejanaprasert, Chawarat	2023	Bayesian Spatio-Temporal Prediction and Counterfactual Generation: An Application in Non-Pharmaceutical Interventions in COVID-19	Viruses	Global/Not specified	10.3390/v15020325	Bayesian; NPIs; causal; counterfactual; non-pharmaceutical interventions; nowcasting; prediction; spatio-temporal	Forecasting / prediction	National / regional	Inferred from title/abstract/keywords	Time-series / longitudinal	GIS / spatial analysis; Bayesian / hierarchical model	Analyzes COVID-19 spatial and/or temporal dynamics using gis / spatial analysis; bayesian / hierarchical model.		Other/Not specified	Inferred from detected location terms	Low	insufficient explicit geographic-scale detail	no explicit location detected	Yes
Ling, Jiaxin; Hickman, Rachel A.; Li, Jinlin; Lu, Xi; Lindahl, Johanna F.; Lundkvist, Åke; Järhult, Josef D.	2020	Spatio-temporal mutational profile appearances of Swedish SARS-CoV-2 during the early pandemic	Viruses	Sweden	10.3390/v12091026	Evolution; Mutation; SARS-CoV-2; Spike protein	Not specified	National / regional	Inferred from title/abstract/keywords	Time-series / longitudinal	GIS / spatial analysis; Bayesian / hierarchical model	Analyzes COVID-19 spatial and/or temporal dynamics in Sweden using gis / spatial analysis; bayesian / hierarchical model.		Europe	Inferred from detected location terms	High	Title/abstract/keywords	Title/abstract/keywords

## Sheet: S3 appraisal summary
Metric	High	% High	Moderate	% Moderate	Low	% Low
Transparency Appraisal	22	0.0606061	325	0.895317	16	0.0440771
Data Provenance Appraisal	14	0.0385675	257	0.707989	92	0.253444
Uncertainty Appraisal	61	0.168044	241	0.663912	61	0.168044
Reproducibility Appraisal	20	0.0550964	8	0.0220386	335	0.922865
Findable (F)	363	1	0	0	0	0
Accessible (A)	0	0	10	0.0275482	353	0.972452
Interoperable (I)	0	0	133	0.366391	230	0.633609
Reusable (R)	20	0.0550964	8	0.0220386	335	0.922865
Ethical (+E)	0	0	8	0.0220386	355	0.977961

## Sheet: S3 study appraisal
Study_ID	Author	Year	Title	Journal	DO	Transparency Appraisal	Data Provenance Appraisal	Uncertainty Appraisal	Reproducibility Appraisal	Findable (F)	Accessible (A)	Interoperable (I)	Reusable (R)	Ethical (+E)
1	Fu, Wenjie; Wang, Huandong; Gao, Chen; Liu, Guanghua; Li, Yong; Jiang, Tao	2024	Privacy-Preserving Individual-Level COVID-19 Infection Prediction via Federated Graph Learning	ACM Transactions on Information Systems	10.1145/3633202	High	High	Moderate	High	High	Low	Low	High	Moderate
2	Yu, Shuo; Xia, Feng; Li, Shihao; Hou, Mingliang; Sheng, Quan Z.	2023	Spatio-temporal Graph Learning for Epidemic Prediction	ACM Transactions on Intelligent Systems and Technology	10.1145/3579815	Moderate	Moderate	Moderate	Low	High	Low	Low	Low	Low
3	Zhu, Shixiang; Bukharin, Alexander; Xie, Liyan; Santillana, Mauricio; Yang, Shihao; Xie, Yao	2021	High-Resolution Spatio-Temporal Model for County-Level COVID-19 Activity in the U.S.	ACM Transactions on Management Information Systems	10.1145/3468876	Moderate	Moderate	Moderate	Low	High	Low	Low	Low	Low
4	Cardoso, Mário; Cavalheiro, André; Borges, Alexandre; Duarte, Ana Filipa; Soares, Amílcar; Pereira, Maria João; Nunes, Nuno Jardim; Azevedo, Leonardo; Oliveira, Arlindo	2022	Modeling the Geospatial Evolution of COVID-19 using Spatio-temporal Convolutional Sequence-to-sequence Neural Networks	ACM Transactions on Spatial Algorithms and Systems	10.1145/3550272	Moderate	Moderate	Moderate	Low	High	Low	Low	Low	Low
5	Goldenbogen, Björn; Adler, Stephan O.; Bodeit, Oliver; Wodke, Judith A.H.; Escalera-Fanjul, Ximena; Korman, Aviv; Krantz, Maria; Bonn, Lasse; Morán-Torres, Rafael; Haffner, Johanna E.L.; Karnetzki, Maxim; Maintz, Ivo; Mallis, Lisa; Prawitz, Hannah; Segelitz, Patrick S.; Seeger, Martin; Linding, Rune; Klipp, Edda	2022	Control of COVID-19 Outbreaks under Stochastic Community Dynamics, Bimodality, or Limited Vaccination	Advanced Science	10.1002/advs.202200088	Moderate	Low	Moderate	Low	High	Low	Low	Low	Low
6	Sakovich, Nikita; Aksenov, Dmitry; Pleshakova, Ekaterina; Gataullin, Sergey	2025	A neural operator using dynamic mode decomposition analysis to approximate partial differential equations	AIMS Mathematics	10.3934/math.2025999	Moderate	Low	Moderate	Low	High	Low	Low	Low	Low
7	Tiu, Andrew; Susswein, Zachary; Merritt, Alexes; Bansal, Shweta	2022	Characterizing the Spatiotemporal Heterogeneity of the COVID-19 Vaccination Landscape	American Journal of Epidemiology	10.1093/aje/kwac080	Moderate	Moderate	Moderate	Low	High	Low	Moderate	Low	Low
8	Andrade, Lucas Almeida; da Paz, Wandklebson Silva; Fontes Lima, Alanna G.C.; da Conceição Araújo, Damião; Duque, Andrezza M.; Peixoto, Marcus Valerius S.; Góes, Marco Aurélio O.; de Souza, Carlos Dornels Freire; Nunes Ribeiro, Caíque J.; Almeida Lima, Shirley V.M.; Bezerra-Santos, Márcio; dos Santos, Allan Dantas	2022	Spatiotemporal Pattern of COVID-19–Related Mortality during the First Year of the Pandemic in Brazil: A Population-based Study in a Region of High Social Vulnerability	American Journal of Tropical Medicine and Hygiene	10.4269/ajtmh.21-0744	Moderate	Low	High	Low	High	Low	Low	Low	Low
9	Sun, Feinuo; Matthews, Stephen A.; Yang, Tse Chuan; Hu, Ming Hsiao	2020	A spatial analysis of the COVID-19 period prevalence in U.S. counties through June 28, 2020: where geography matters?	Annals of Epidemiology	10.1016/j.annepidem.2020.07.014	Moderate	Moderate	Moderate	Low	High	Low	Moderate	Low	Low
10	Paul, Rajib; Adeyemi, Oluwaseun; Ghosh, Subhanwita; Pokhrel, Kamana; Arif, Ahmed A.	2021	Dynamics of Covid-19 mortality and social determinants of health: a spatiotemporal analysis of exceedance probabilities	Annals of Epidemiology	10.1016/j.annepidem.2021.05.006	Moderate	Moderate	High	Low	High	Low	Low	Low	Low
11	Li, Yangyang; Zhu, Yihan; Tan, Jia Yu Karen; Teo, Hoong Chen; Law, Andrea; Qu, Dezhan; Luo, Wei	2022	The impact of COVID-19 on NO2 and PM2.5 levels and their associations with human mobility patterns in Singapore	Annals of GIS	10.1080/19475683.2022.2121855	Moderate	Moderate	Low	Low	High	Low	Moderate	Low	Low
12	Wang, Fahui	2020	Why public health needs GIS: a methodological overview	Annals of GIS	10.1080/19475683.2019.1702099	Moderate	Low	Low	Low	High	Low	Moderate	Low	Low
13	Jaya, I. Gede Nyoman Mindra; Folmer, Henk; Lundberg, Johan	2024	A joint Bayesian spatiotemporal risk prediction model of COVID-19 incidence, IC admission, and death with application to Sweden	Annals of Regional Science	10.1007/s00168-022-01191-1	Moderate	Moderate	High	Low	High	Low	Low	Low	Low
14	Tsou, Ming Hsiang; Xu, Jian; Lin, Chii Dean; Daniels, Morgan; Embury, Jessica; Park, Jaehee; Ko, Eunjeong; Gibbons, Joseph	2023	Analyzing Spatial-Temporal Impacts of Neighborhood Socioeconomic Status Variables on COVID-19 Outbreaks as Potential Social Determinants of Health	Annals of the American Association of Geographers	10.1080/24694452.2022.2149460	High	Low	Low	High	High	Low	Moderate	High	Low
15	Yang, Hao; Yao, X. Angela; Liu, Ruowei; Whalen, Christopher C.	2023	Developing a Place–Time-Specific Transmissibility Index to Measure and Examine the Spatiotemporally Varying Transmissibility of COVID-19	Annals of the American Association of Geographers	10.1080/24694452.2023.2182758	Moderate	Moderate	Moderate	Low	High	Low	Low	Low	Low
16	Li, Zitong; Zhang, Haiping; Chen, Ding; Chen, Canyu; Chen, Renyu; Shen, Nuozhou; Huang, Yi; Xiong, Liyang; Tang, Guoan	2023	Spatiotemporal Transmission Model to Simulate an Interregional Epidemic Spreading	Annals of the American Association of Geographers	10.1080/24694452.2023.2216296	Moderate	Moderate	Moderate	Low	High	Low	Low	Low	Low
17	Oyedotun, Temitope D.Timothy; Moonsammy, Stephan	2021	Spatiotemporal Variation of COVID-19 and Its Spread in South America: A Rapid Assessment	Annals of the American Association of Geographers	10.1080/24694452.2020.1830024	Moderate	Moderate	Moderate	Low	High	Low	Moderate	Low	Low
18	Desjardins, M. R.; Hohl, A.; Delmelle, E. M.	2020	Rapid surveillance of COVID-19 in the United States using a prospective space-time scan statistic: Detecting and evaluating emerging clusters	Applied Geography	10.1016/j.apgeog.2020.102202	Moderate	Moderate	Low	Low	High	Low	Moderate	Low	Low
19	Viguerie, Alex; Lorenzo, Guillermo; Auricchio, Ferdinando; Baroli, Davide; Hughes, Thomas J.R.; Patton, Alessia; Reali, Alessandro; Yankeelov, Thomas E.; Veneziani, Alessandro	2021	Simulating the spread of COVID-19 via a spatially-resolved susceptible–exposed–infected–recovered–deceased (SEIRD) model with heterogeneous diffusion	Applied Mathematics Letters	10.1016/j.aml.2020.106617	Moderate	Moderate	Moderate	Low	High	Low	Low	Low	Low
20	Gianquintieri, Lorenzo; Pagliosa, Andrea; Bonora, Rodolfo; Caiani, Enrico Gianluca	2025	A High-Granularity, Machine Learning Informed Spatial Predictive Model for Epidemic Monitoring: The Case of COVID-19 in Lombardy Region, Italy	Applied Sciences (Switzerland)	10.3390/app15158729	Moderate	Moderate	Moderate	Low	High	Low	Moderate	Low	Low
21	Kong, Liang; Guo, Yanhui; Lee, Chung Wei	2024	Enhancing COVID-19 Prevalence Forecasting: A Hybrid Approach Integrating Epidemic Differential Equations and Recurrent Neural Networks	AppliedMath	10.3390/appliedmath4020022	Moderate	High	Moderate	Moderate	High	Moderate	Low	Moderate	Low
22	Grave, Malú; Viguerie, Alex; Barros, Gabriel F.; Reali, Alessandro; Coutinho, Alvaro L.G.A.	2021	Assessing the Spatio-temporal Spread of COVID-19 via Compartmental Models with Diffusion in Italy, USA, and Brazil	Archives of Computational Methods in Engineering	10.1007/s11831-021-09627-1	High	Moderate	Moderate	High	High	Low	Low	High	Low
23	S. Oluwafe, Oyamakin; O. Olufemi, Yusuf	2022	Estimation of Spatial Effects of COVID-19 in Africa: Spatial Panel Data Model (SPDM) Approach	Asian Journal of Mathematics & Statistics	10.3923/ajms.2022.1.8	Low	Moderate	Moderate	Low	High	Low	Low	Low	Low
24	Sha, Dexuan; Liu, Yi; Liu, Qian; Li, Yun; Tian, Yifei; Beaini, Fayez; Zhong, Cheng; Hu, Tao; Wang, Zifu; Lan, Hai; Zhou, You; Zhang, Zhiran; Yang, Chaowei	2021	A spatiotemporal data collection of viral cases for COVID-19 rapid response	Big Earth Data	10.1080/20964471.2020.1844934	High	High	Moderate	High	High	Low	Moderate	High	Low
25	Lippold, Dorothee; Kergaßner, Andreas; Burkhardt, Christian; Kergaßner, Matthias; Loos, Jonas; Nistler, Sarah; Steinmann, Paul; Budday, Dominik; Budday, Silvia	2022	Spatiotemporal modeling of first and second wave outbreak dynamics of COVID-19 in Germany	Biomechanics and Modeling in Mechanobiology	10.1007/s10237-021-01520-x	Moderate	Low	Moderate	Low	High	Low	Moderate	Low	Low
26	Song, Yucheng; Chen, Huaiyi; Song, Xiaomeng; Liao, Zhifang; Zhang, Yan	2023	STG-Net: A COVID-19 prediction network based on multivariate spatio-temporal information	Biomedical Signal Processing and Control	10.1016/j.bspc.2023.104735	Moderate	Moderate	Moderate	Low	High	Low	Low	Low	Low
27	Briz-Redón, Álvaro; Iftimi, Adina; Mateu, Jorge; Romero-García, Carolina	2023	A mechanistic spatio-temporal modeling of COVID-19 data	Biometrical Journal	10.1002/bimj.202100318	High	Moderate	Moderate	High	High	Low	Low	High	Low
28	Gaidai, Oleg; Yakimov, Vladimir; Zhang, Fuxi	2023	COVID-19 spatio-temporal forecast in England	BioSystems	10.1016/j.biosystems.2023.105035	Moderate	Moderate	Moderate	Low	High	Low	Low	Low	Low
29	Silalahi, Florence Elfriede Sinthauli; Hidayat, Fahrul; Dewi, Ratna Sari; Purwono, Nugroho; Oktaviani, Nadya	2020	GIS-based approaches on the accessibility of referral hospital using network analysis and the spatial distribution model of the spreading case of COVID-19 in Jakarta, Indonesia	BMC Health Services Research	10.1186/s12913-020-05896-x	Moderate	Moderate	Moderate	Low	High	Low	Moderate	Low	Low
30	Giuliani, Diego; Dickson, Maria Michela; Espa, Giuseppe; Santi, Flavio	2020	Modelling and predicting the spatio-temporal spread of cOVID-19 in Italy	BMC Infectious Diseases	10.1186/s12879-020-05415-7	Moderate	Moderate	Moderate	Low	High	Low	Low	Low	Low
31	Zhang, Xi; Rao, Huaxiang; Wu, Yuwan; Huang, Yubei; Dai, Hongji	2020	Comparison of spatiotemporal characteristics of the COVID-19 and SARS outbreaks in mainland China	BMC Infectious Diseases	10.1186/s12879-020-05537-y	Moderate	Low	Low	Low	High	Low	Low	Low	Low
32	Ma, Qianqian; Gao, Jinghong; Zhang, Wenjie; Wang, Linlin; Li, Mingyuan; Shi, Jinming; Zhai, Yunkai; Sun, Dongxu; Wang, Lin; Chen, Baozhan; Jiang, Shuai; Zhao, Jie	2021	Spatio-temporal distribution characteristics of COVID-19 in China: a city-level modeling study	BMC Infectious Diseases	10.1186/s12879-021-06515-8	Moderate	Low	Moderate	Low	High	Low	Low	Low	Low
33	Wang, Li; Xu, Chengdong; Wang, Jinfeng; Qiao, Jiajun; Yan, Mingtao; Zhu, Qiankun	2021	Spatiotemporal heterogeneity and its determinants of COVID-19 transmission in typical labor export provinces of China	BMC Infectious Diseases	10.1186/s12879-021-05926-x	Moderate	Low	High	Low	High	Low	Moderate	Low	Low
34	Kabir, Kourosh; Taherinia, Ali; Ashourloo, Davoud; Khosravi, Ahmad; Karim, Hossien; Salehi Shahrabi, Hamid; Hedayat Yaghoobi, Mojtaba; Soleimani, Alireza; Siami, Zaynab; Noorisepehr, Mohammad; Tajbakhsh, Ramin; Maghsoudi, Mohammad Reza; Lak, Mehran; Mardi, Parham; Nouri, Behnaz; Mohammadzadeh, Mohammad; Azimzadeh, Mehdi; Bakhtiyari, Mahmood	2021	Epidemic size, trend and spatiotemporal mapping of SARS-CoV-2 using geographical information system in Alborz Province, Iran	BMC Infectious Diseases	10.1186/s12879-021-06870-6	Moderate	Low	Low	Low	High	Low	Moderate	Low	Low
35	Lawson, Andrew B.	2023	Evaluation of predictive capability of Bayesian spatio-temporal models for Covid-19 spread	BMC Medical Research Methodology	10.1186/s12874-023-01997-3	Moderate	Moderate	High	Low	High	Low	Low	Low	Low
36	Zhu, Zhixin; Feng, Yan; Gu, Lanfang; Guan, Xifei; Liu, Nawen; Zhu, Xiaoxia; Gu, Hua; Cai, Jian; Li, Xiuyang	2023	Spatio-temporal pattern and associate factors of intestinal infectious diseases in Zhejiang Province, China, 2008–2021: a Bayesian modeling study	BMC Public Health	10.1186/s12889-023-16552-4	Moderate	Low	High	Low	High	Low	Moderate	Low	Low
37	Luo, Jiajia; Wang, Xuan; Fan, Xiaomao; He, Yuxin; Du, Xiangjun; Chen, Yao Qing; Zhao, Yang	2025	A novel graph neural network based approach for influenza-like illness nowcasting: exploring the interplay of temporal, geographical, and functional spatial features	BMC Public Health	10.1186/s12889-025-21618-6	Moderate	Moderate	Moderate	Low	High	Low	Low	Low	Low
38	Wang, Ruo Nan; Zhang, Yue Chi; Yu, Bo Tao; He, Yan Ting; Li, Bei; Zhang, Yi Li	2022	Spatio-temporal evolution and trend prediction of the incidence of Class B notifiable infectious diseases in China: a sample of statistical data from 2007 to 2020	BMC Public Health	10.1186/s12889-022-13566-2	Moderate	Moderate	Moderate	Low	High	Low	Low	Low	Low
39	Fan, Qin; Li, Qun; Chen, Youliang; Tang, Jianbo	2024	Modeling COVID-19 spread using multi-agent simulation with small-world network approach	BMC Public Health	10.1186/s12889-024-18157-x	Moderate	Moderate	Moderate	Low	High	Low	Moderate	Low	Low
40	Wang, Weijia; Ji, Hong; Tang, Yifan; Zhu, Hongfei; Liu, Wendong; Wang, Kai; Zhu, Liguo; Ling, Chengxiu; Bao, Changjun; Wang, Ying	2025	Bayesian joint spatiotemporal modelling of primary infection and reinfection of HFMD at county level in Jiangsu, China, 2009–2023	BMC Public Health	10.1186/s12889-025-24931-2	Moderate	Moderate	High	Low	High	Low	Low	Low	Low
41	Pu, Xiaojun; Zhu, Jiaqi; Wu, Yunkun; Leng, Chang; Bo, Zitong; Wang, Hongan	2024	Dynamic adaptive spatio–temporal graph network for COVID-19 forecasting	CAAI Transactions on Intelligence Technology	10.1049/cit2.12238	Moderate	Moderate	Moderate	Low	High	Low	Low	Low	Low
42	Li, Jing; Wang, Xuantong; He, Zhenxuan; Zhang, Tong	2021	A personalized activity-based spatiotemporal risk mapping approach to the COVID-19 pandemic	Cartography and Geographic Information Science	10.1080/15230406.2021.1906752	Moderate	Moderate	Low	Low	High	Low	Low	Low	Low
43	Iriany, Atiek; Aini, Novi Nur; Sulistyono, Agus Dwi	2021	Spatio Temporal Modelling for Government Policy the COVID-19 Pandemic in East Java	CAUCHY: Jurnal Matematika Murni dan Aplikasi	10.18860/ca.v6i4.10639	Moderate	Moderate	Moderate	Low	High	Low	Low	Low	Low
44	Wang, Peipei; Liu, Haiyan; Zheng, Xinqi; Ma, Ruifang	2023	A new method for spatio-temporal transmission prediction of COVID-19	Chaos, Solitons and Fractals	10.1016/j.chaos.2022.112996	Moderate	Moderate	Moderate	Low	High	Low	Low	Low	Low
45	YEŞİLKANAT, Cafer Mert	2020	Spatio-temporal estimation of the daily cases of COVID-19 in worldwide using random forest machine learning algorithm	Chaos, Solitons and Fractals	10.1016/j.chaos.2020.110210	Moderate	Moderate	Moderate	Low	High	Low	Moderate	Low	Low
46	Karimian, Hamed; Fan, Qin; Li, Qun; Chen, Youliang; Shi, Juan	2023	Spatiotemporal transmission of infectious particles in environment: A case study of Covid-19	Chemosphere	10.1016/j.chemosphere.2023.139065	Moderate	Low	Moderate	Low	High	Low	Low	Low	Low
47	Fu, Haiyue; Hong, Nana; Liao, Chuan	2023	Spatio-temporal patterns of Chinese urban recovery and system resilience under the pandemic new normal	Cities	10.1016/j.cities.2023.104385	Moderate	Low	Moderate	Low	High	Low	Low	Low	Low
48	Wei, Ye; Wang, Jiaoe; Song, Wei; Xiu, Chunliang; Ma, Li; Pei, Tao	2021	Spread of COVID-19 in China: analysis from a city-based epidemic and mobility model	Cities	10.1016/j.cities.2020.103010	Moderate	Moderate	Moderate	Low	High	Low	Low	Low	Low
49	Qiao, Mengling; Huang, Bo	2023	COVID-19 spread prediction using socio-demographic and mobility-related data	Cities	10.1016/j.cities.2023.104360	Moderate	Moderate	Moderate	Low	High	Low	Low	Low	Low
50	Wei, Shimei; Pan, Jinghu	2024	Spatiotemporal characteristics of residents' intercity travel in China under the impact of COVID-19 pandemic	Cities	10.1016/j.cities.2024.105206	Moderate	Moderate	Moderate	Low	High	Low	Moderate	Low	Low
51	Wang, Yun; Liu, Ying; Struthers, James; Lian, Min	2021	Spatiotemporal Characteristics of the COVID-19 Epidemic in the United States	Clinical Infectious Diseases	10.1093/cid/ciaa934	Moderate	Low	Low	Low	High	Low	Low	Low	Low
52	Shi, Wenzhong; Tong, Chengzhuo; Zhang, Anshu; Wang, Bin; Shi, Zhicheng; Yao, Yepeng; Jia, Peng	2021	An extended Weight Kernel Density Estimation model forecasts COVID-19 onset risk and identifies spatiotemporal variations of lockdown effects in China	Communications Biology	10.1038/s42003-021-01677-2	Moderate	Low	Moderate	Low	High	Low	Low	Low	Low
53	Karim, Marouane; Rhila, Soukaina Ben; Boutayeb, Hamza; Rachik, Mostafa	2022	COVID-19 SPATIOTEMPORAL SIR MODEL: REGIONAL OPTIMAL CONTROL APPROACH	Communications in Mathematical Biology and Neuroscience	10.28919/cmbn/7734	Moderate	Low	Moderate	Low	High	Low	Low	Low	Low
54	Kulldorff, Martin	1997	A spatial scan statistic	Communications in Statistics - Theory and Methods	10.1080/03610929708831995	Moderate	Moderate	Low	Low	High	Low	Low	Low	Low
55	Klein, Brennan; Zenteno, Ana C.; Joseph, Daisha; Zahedi, Mohammadmehdi; Hu, Michael; Copenhaver, Martin S.; Kraemer, Moritz U.G.; Chinazzi, Matteo; Klompas, Michael; Vespignani, Alessandro; Scarpino, Samuel V.; Salmasian, Hojjat	2023	Forecasting hospital-level COVID-19 admissions using real-time mobility data	Communications Medicine	10.1038/s43856-023-00253-5	Low	Moderate	Moderate	Low	High	Low	Low	Low	Moderate
56	Shao, Qi; Xu, Yongming; Wu, Hanyi	2021	Spatial Prediction of COVID-19 in China Based on Machine Learning Algorithms and Geographically Weighted Regression	Computational and Mathematical Methods in Medicine	10.1155/2021/7196492	Moderate	Low	Moderate	Low	High	Low	Low	Low	Low
57	Hu, Nanzhou; Zhang, Ziyi; Duffield, Nicholas; Li, Xiao; Dadashova, Bahar; Wu, Dayong; Yu, Siyu; Ye, Xinyue; Han, Daikwon; Zhang, Zhe	2024	Geographical and temporal weighted regression: examining spatial variations of COVID-19 mortality pattern using mobility and multi-source data	Computational Urban Science	10.1007/s43762-024-00117-1	Moderate	Moderate	Moderate	Low	High	Low	Low	Low	Low
58	Dong, Yu; Liang, Christy Jie; Chen, Yi; Hua, Jie	2023	A visual modeling method for spatiotemporal and multidimensional features in epidemiological analysis: Applied COVID-19 aggregated datasets	Computational Visual Media	10.1007/s41095-023-0353-5	Moderate	Moderate	Moderate	Low	High	Low	Low	Low	Low
59	Noor, Talal H.; Almars, Abdulqader; Gad, Ibrahim; Atlam, El Sayed; Elmezain, Mahmoud	2022	Spatial Impressions Monitoring during COVID-19 Pandemic Using Machine Learning Techniques	Computers	10.3390/computers11040052	Moderate	Moderate	Moderate	Low	High	Low	Moderate	Low	Low
60	Cuevas, Erik	2020	An agent-based model to evaluate the COVID-19 transmission risks in facilities	Computers in Biology and Medicine	10.1016/j.compbiomed.2020.103827	Moderate	Low	Moderate	Low	High	Low	Moderate	Low	Low
61	Mileu, Nelson; Costa, Nuno M.; Costa, Eduarda M.; Alves, André	2022	Mobility and Dissemination of COVID-19 in Portugal: Correlations and Estimates from Google’s Mobility Data	Data	10.3390/data7080107	Moderate	Moderate	Moderate	Low	High	Low	Low	Low	Low
62	Lv, Zhiqiang; Wang, Xiaotong; Cheng, Zesheng; Li, Jianbo; Li, Haoran; Xu, Zhihao	2023	A new approach to COVID-19 data mining: A deep spatial–temporal prediction model based on tree structure for traffic revitalization index	Data and Knowledge Engineering	10.1016/j.datak.2023.102193	Moderate	Moderate	Moderate	Low	High	Low	Low	Low	Low
63	Lv, Zhiqiang; Li, Jianbo; Dong, Chuanhao; Li, Haoran; Xu, Zhihao	2021	Deep learning in the COVID-19 epidemic: A deep model for urban traffic revitalization index	Data and Knowledge Engineering	10.1016/j.datak.2021.101912	Moderate	Moderate	Moderate	Low	High	Low	Low	Low	Low
64	Mir, Sajad Ahmad; Bhat, M. Sultan; Rather, G. M.; Mattoo, Durdanah	2021	Role of big geospatial data in the COVID-19 crisis	Data Science for COVID-19: Volume 2: Societal and Medical Perspectives	10.1016/B978-0-323-90769-9.00031-1	Moderate	Moderate	Moderate	Low	High	Low	Moderate	Low	Low
65	Al-Kindi, Khalifa M.; Alkharusi, Amira; Alshukaili, Duhai; Al Nasiri, Noura; Al-Awadhi, Talal; Charabi, Yassine; El Kenawy, Ahmed M.	2020	Spatiotemporal Assessment of COVID-19 Spread over Oman Using GIS Techniques	Earth Systems and Environment	10.1007/s41748-020-00194-2	Moderate	Moderate	Low	Low	High	Low	Moderate	Low	Low
66	Elsadany, A A; Aljuaidi, Sarah; Elsonbaty, Amr; Aldurayhim, A	2023	ON SPATIO-TEMPORAL DYNAMICS OF COVID-19 EPIDEMIC 1 2 1 2 MODEL INCORPORATING VIRUS MUTATIONS AND VACCINATIONS EFFECTS	Electronic Journal of Mathematical Analysis and Applications	10.21608/JFCA.2023.284	Moderate	Low	Moderate	Low	High	Low	Low	Low	Low
67	Sant’Anna, Fernando Hayashi; Muterle Varela, Ana Paula; Prichula, Janira; Comerlato, Juliana; Comerlato, Carolina Baldisserotto; Roglio, Vinicius Serafini; Mendes Pereira, Gerson Fernando; Moreno, Flávia; Seixas, Adriana; Wendland, Eliana Márcia	2021	Emergence of the novel SARS-CoV-2 lineage VUI-NP13L and massive spread of P.2 in South Brazil	Emerging Microbes and Infections	10.1080/22221751.2021.1949948	Low	Moderate	Low	Low	High	Low	Low	Low	Low
68	Gaidai, Oleg; Xing, Yihan	2023	A Novel Bio-System Reliability Approach for Multi-State COVID-19 Epidemic Forecast	Engineered Science	10.30919/es8d797	Moderate	Moderate	High	Low	High	Low	Moderate	Low	Low
69	Diebner, Hans H.	2023	Spatio-Temporal Patterns of the SARS-CoV-2 Epidemic in Germany	Entropy	10.3390/e25081137	Moderate	Moderate	Moderate	Low	High	Low	Low	Low	Low
70	Galarza, César Raúl Castro; Sánchez, Omar Nolberto Díaz; Pimentel, Jonatha Sousa; Bulhões, Rodrigo; López-Gonzales, Javier Linkolk; Rodrigues, Paulo Canas	2024	Bayesian Spatio-Temporal Modeling of the Dynamics of COVID-19 Deaths in Peru	Entropy	10.3390/e26060474	Moderate	Moderate	High	Low	High	Low	Low	Low	Low
71	Urban, Rodrigo Custodio; Nakada, Liane Yuri Kondo	2021	GIS-based spatial modelling of COVID-19 death incidence in São Paulo, Brazil	Environment and Urbanization	10.1177/0956247820963962	Moderate	Moderate	Moderate	Low	High	Low	Moderate	Low	Low
72	Li, Guangquan; Denise, Hubert; Diggle, Peter; Grimsley, Jasmine; Holmes, Chris; James, Daniel; Jersakova, Radka; Mole, Callum; Nicholson, George; Smith, Camila Rangel; Richardson, Sylvia; Rowe, William; Rowlingson, Barry; Torabi, Fatemeh; Wade, Matthew J.; Blangiardo, Marta	2023	A spatio-temporal framework for modelling wastewater concentration during the COVID-19 pandemic	Environment International	10.1016/j.envint.2023.107765	Moderate	Moderate	High	Low	High	Low	Low	Low	Low
73	Bherwani, Hemant; Anjum, Saima; Kumar, Suman; Gautam, Sneha; Gupta, Ankit; Kumbhare, Himanshu; Anshul, Avneesh; Kumar, Rakesh	2021	Understanding COVID-19 transmission through Bayesian probabilistic modeling and GIS-based Voronoi approach: a policy perspective	Environment, Development and Sustainability	10.1007/s10668-020-00849-0	Moderate	Low	High	Low	High	Low	Moderate	Low	Low
74	Clark, Sierra Nicole; Kulka, Ryan; Buteau, Stephane; Lavigne, Eric; Zhang, Joyce J.Y.; Riel-Roberge, Christian; Smargiassi, Audrey; Weichenthal, Scott; Van Ryswyk, Keith	2024	High-resolution spatial and spatiotemporal modelling of air pollution using fixed site and mobile monitoring in a Canadian city	Environmental Pollution	10.1016/j.envpol.2024.124353	Moderate	Moderate	Moderate	Low	High	Low	Low	Low	Low
75	Moazeni, Malihe; Maracy, Mohammad Reza; Dehdashti, Bahare; Ebrahimi, Afshin	2022	Spatiotemporal analysis of COVID-19, air pollution, climate, and meteorological conditions in a metropolitan region of Iran	Environmental Science and Pollution Research	10.1007/s11356-021-17535-x	Moderate	Moderate	Moderate	Low	High	Low	Moderate	Low	Low
76	Jasim, Ihsan Abbas; Fileeh, Moheb Kamil; Ebrahhem, Mustafa A.; Al-Maliki, Laheab A.; Al-Mamoori, Sohaib K.; Al-Ansari, Nadhir	2022	Geographically weighted regression model for physical, social, and economic factors affecting the COVID-19 pandemic spreading	Environmental Science and Pollution Research	10.1007/s11356-022-18564-w	Moderate	Moderate	Moderate	Low	High	Low	Moderate	Low	Low
77	Medema, Gertjan; Heijnen, Leo; Elsinga, Goffe; Italiaander, Ronald; Brouwer, Anke	2020	Presence of SARS-Coronavirus-2 RNA in Sewage and Correlation with Reported COVID-19 Prevalence in the Early Stage of the Epidemic in the Netherlands	Environmental Science and Technology Letters	10.1021/acs.estlett.0c00357	Low	Moderate	Low	Low	High	Low	Low	Low	Low
78	Andrade, L. A.; Gomes, D. S.; Lima, S. V.M.A.; Duque, A. M.; Melo, M. S.; Góes, M. A.O.; Ribeiro, C. J.N.; Peixoto, M. V.S.; Souza, C. D.F.; Santos, A. D.	2020	COVID-19 mortality in an area of northeast Brazil: Epidemiological characteristics and prospective spatiotemporal modelling	Epidemiology and Infection	10.1017/S0950268820002915	Moderate	Moderate	High	Low	High	Low	Moderate	Low	Low
79	Witteveen-Freidl, Gudrun; Lauenborg Moller, Karina; Voldstedlund, Marianne; Gubbels, Sophie; Abushalleeh, Nour; Agger, Sophie; Bindslev, Niels; Bjerre, Karsten Dalsgaard; Valentiner-Branth, Palle; Chaine, Manon; Drotner, Sisse; Emborg, Hanne Dorthe; Espenhain, Laura; Galle, Michael; Grau, Julie; Hallundbaek, Louise; Irshad, Irfatha; Jacobsen, Lars Hervig; Kovacs, Dora; Krause, Tyra Grove; Suwalsk…	2025	Data for action - description of the automated COVID-19 surveillance system in Denmark and lessons learnt, January 2020 to June 2024	Epidemiology and Infection	10.1017/S0950268825000263	Low	Moderate	Moderate	Low	High	Low	Moderate	Low	Low
80	Gomes, D. S.; Andrade, L. A.; Ribeiro, C. J.N.; Peixoto, M. V.S.; Lima, S. V.M.A.; Duque, A. M.; Cirilo, T. M.; Góes, M. A.O.; Lima, A. G.C.F.; Santos, M. B.; Araújo, K. C.G.M.; Santos, A. D.	2020	Risk clusters of COVID-19 transmission in northeastern Brazil: Prospective space-time modelling	Epidemiology and Infection	10.1017/S0950268820001843	Moderate	Moderate	High	Low	High	Low	Moderate	Low	Low
81	Wang, Haoyi; Varol, Tugce; Gültzow, Thomas; Zimmermann, Hanne M.L.; Ruiter, Robert A.C.; Jonas, Kai J.	2024	Spatio-temporal distributions of COVID-19 vaccine doses uptake in the Netherlands: A Bayesian ecological modelling analysis	Epidemiology and Infection	10.1017/S0950268824001249	Moderate	Low	High	Low	High	Low	Low	Low	Low
82	Mellor, Jonathon; Overton, Christopher E.; Fyles, Martyn; Chawner, Liam; Baxter, James; Baird, Tarrion; Ward, Thomas	2023	Understanding the leading indicators of hospital admissions from COVID-19 across successive waves in the UK	Epidemiology and Infection	10.1017/S0950268823001449	Moderate	Moderate	Low	Low	High	Low	Low	Low	Low
83	Elson, Richard; Davies, Tilman M.; Lake, Iain R.; Vivancos, Roberto; Blomquist, Paula B.; Charlett, Andre; Dabrera, Gavin	2021	The spatio-temporal distribution of COVID-19 infection in England between January and June 2020	Epidemiology and Infection	10.1017/S0950268821000534	Moderate	Moderate	Moderate	Low	High	Low	Moderate	Low	Low
84	Kennedy, Beatrice; Varotsis, Georgios; Hammar, Ulf; Nguyen, Diem; Carrasquilla, Germán D.; van Zoest, Vera; Kristiansson, Robert S.; Fitipaldi, Hugo; Dekkers, Koen F.; Daivadanam, Meena; Martinell, Mats; Björk, Jonas; Fall, Tove	2024	Sociodemographic characteristics and COVID-19 testing rates: spatiotemporal patterns and impact of test accessibility in Sweden	European Journal of Public Health	10.1093/eurpub/ckad209	High	Moderate	Low	High	High	Low	Low	High	Low
85	Batrancea, Larissa Margareta; Koç, Dilara Altan; Akgüller, Ömer; Balcı, Mehmet Ali; Nichita, Anca	2025	A Comparative Study of COVID-19 Dynamics in Major Turkish Cities Using Fractional Advection–Diffusion–Reaction Equations	Fractal and Fractional	10.3390/fractalfract9040201	Low	Moderate	Moderate	Low	High	Low	Low	Low	Low
86	Man, Wang; Sun, Junhao; Wei, Xianqiang	2024	Analysis of the Spatiotemporal Variations and Influencing Factors of COVID-19 in Various Cities in East China: Bayesian Spatio-Temporal Model	Frontiers in Artificial Intelligence and Applications	10.3233/FAIA231402	Moderate	Moderate	High	Low	High	Low	Low	Low	Low
87	Potgieter, A.; Fabris-Rotelli, I. N.; Kimmie, Z.; Dudeni-Tlhone, N.; Holloway, J. P.; Janse van Rensburg, C.; Thiede, R. N.; Debba, P.; Manjoo-Docrat, R.; Abdelatif, N.; Khuluse-Makhanya, S.	2021	Modelling Representative Population Mobility for COVID-19 Spatial Transmission in South Africa	Frontiers in Big Data	10.3389/fdata.2021.718351	Moderate	Moderate	Moderate	Low	High	Low	Low	Low	Low
88	da Silva, Cecilia Cordeiro; de Lima, Clarisse Lins; da Silva, Ana Clara Gomes; Silva, Eduardo Luiz; Marques, Gabriel Souza; de Araújo, Lucas Job Brito; Albuquerque Júnior, Luiz Antônio; de Souza, Samuel Barbosa Jatobá; de Santana, Maíra Araújo; Gomes, Juliana Carneiro; Barbosa, Valter Augusto de Freitas; Musah, Anwar; Kostkova, Patty; dos Santos, Wellington Pinheiro; da Silva Filho, Abel Guilherm…	2021	Covid-19 Dynamic Monitoring and Real-Time Spatio-Temporal Forecasting	Frontiers in Public Health	10.3389/fpubh.2021.641253	Moderate	Moderate	Moderate	Low	High	Low	Moderate	Low	Low
89	Silva, Melissa; Viana, Cláudia M.; Betco, Iuria; Nogueira, Paulo; Roquette, Rita; Rocha, Jorge	2024	Spatiotemporal dynamics of epidemiology diseases: mobility based risk and short-term prediction modeling of COVID-19	Frontiers in Public Health	10.3389/fpubh.2024.1359167	Moderate	Moderate	Moderate	Low	High	Low	Moderate	Low	Low
90	Chen, Bin; Chen, Ruming; Zhao, Lin; Ren, Yuxiang; Zhang, Li; Zhao, Yingjie; Lian, Xinbo; Yan, Wei; Gao, Shuoyuan	2024	High-resolution short-term prediction of the COVID-19 epidemic based on spatial-temporal model modified by historical meteorological data	Fundamental Research	10.1016/j.fmre.2024.02.006	Moderate	Moderate	Moderate	Low	High	Low	Low	Low	Low
91	Garvin, Michael R.; T. Prates, Erica; Pavicic, Mirko; Jones, Piet; Amos, B. Kirtley; Geiger, Armin; Shah, Manesh B.; Streich, Jared; Felipe Machado Gazolla, Joao Gabriel; Kainer, David; Cliff, Ashley; Romero, Jonathon; Keith, Nathan; Brown, James B.; Jacobson, Daniel	2020	Potentially adaptive SARS-CoV-2 mutations discovered with novel spatiotemporal and explainable AI models	Genome Biology	10.1186/s13059-020-02191-0	Moderate	Moderate	Moderate	Low	High	Low	Moderate	Low	Low
92	Griffith, Daniel; Li, Bin	2021	Spatial-temporal modeling of initial COVID-19 diffusion: The cases of the Chinese Mainland and Conterminous United States	Geo-Spatial Information Science	10.1080/10095020.2021.1937338	Moderate	Low	Moderate	Low	High	Low	Moderate	Low	Low
93	Yalcin, Mustafa	2022	Mapping the global spatio-temporal dynamics of COVID-19 outbreak using cartograms during the first 150 days of the pandemic	Geocarto International	10.1080/10106049.2020.1844310	Moderate	Moderate	Low	Low	High	Low	Moderate	Low	Low
94	Paez, Antonio; Lopez, Fernando A.; Menezes, Tatiane; Cavalcanti, Renata; Pitta, Maira Galdino da Rocha	2021	A Spatio-Temporal Analysis of the Environmental Correlates of COVID-19 Incidence in Spain	Geographical Analysis	10.1111/gean.12241	Moderate	Low	Moderate	Low	High	Low	Moderate	Low	Low
95	Ofir, Adi; Zohar, Motti	2025	Spatiotemporal Diffusion Patterns Associated with COVID-19 in the Tel Aviv-Jaffa and Haifa (Israel) Metropolitan Regions	Geographies	10.3390/geographies5010014	Moderate	Moderate	Low	Low	High	Low	Moderate	Low	Low
96	Zhou, Chenghu; Su, Fenzhen; Pei, Tao; Zhang, An; Du, Yunyan; Luo, Bin; Cao, Zhidong; Wang, Juanle; Yuan, Wen; Zhu, Yunqiang; Song, Ci; Chen, Jie; Xu, Jun; Li, Fujia; Ma, Ting; Jiang, Lili; Yan, Fengqin; Yi, Jiawei; Hu, Yunfeng; Liao, Yilan; Xiao, Han	2020	COVID-19: Challenges to GIS with Big Data	Geography and Sustainability	10.1016/j.geosus.2020.03.005	Moderate	Moderate	Moderate	Low	High	Low	Moderate	Low	Low
97	Johnson, Daniel P.; Ravi, Niranjan; Braneon, Christian V.	2021	Spatiotemporal Associations Between Social Vulnerability, Environmental Measurements, and COVID-19 in the Conterminous United States	GeoHealth	10.1029/2021GH000423	Moderate	Low	High	Low	High	Low	Low	Low	Low
98	Chen, Yixiang; Chen, Min; Huang, Bo; Wu, Chao; Shi, Wenjia	2021	Modeling the Spatiotemporal Association Between COVID-19 Transmission and Population Mobility Using Geographically and Temporally Weighted Regression	GeoHealth	10.1029/2021GH000402	Moderate	Moderate	Moderate	Low	High	Low	Low	Low	Low
99	Wu, Chao; Zhou, Mengjie; Liu, Pengyu; Yang, Mengjie	2021	Analyzing COVID-19 Using Multisource Data: An Integrated Approach of Visualization, Spatial Regression, and Machine Learning	GeoHealth	10.1029/2021GH000439	Moderate	Moderate	Low	Low	High	Low	Moderate	Low	Low
100	Leveau, Carlos M.; Aouissi, Hani Amir; Kebaili, Feriel Kheira	2023	Spatial diffusion of COVID-19 in Algeria during the third wave	GeoJournal	10.1007/s10708-022-10608-5	Moderate	Low	Low	Low	High	Low	Low	Low	Low
101	Kalla, Mohammed Issam; Lahmar, Belkacem; Geullouh, Sami; Kalla, Mahdi	2022	Health geo-governance to assess the vulnerability of Batna, Algeria to COVID-19: the role of GIS in the fight against a pandemic	GeoJournal	10.1007/s10708-021-10449-8	Moderate	Moderate	Moderate	Low	High	Low	Moderate	Low	Low
102	Nasiri, R.; Akbarpour, S.; Zali, Ar; Khodakarami, N.; Boochani, Mh; Noory, Ar; Soori, H.	2022	Spatio-temporal analysis of COVID-19 incidence rate using GIS: a case study—Tehran metropolitan, Iran	GeoJournal	10.1007/s10708-021-10438-x	Moderate	Moderate	Moderate	Low	High	Low	Moderate	Low	Low
103	Kawalerowicz, Juta; Cederström, Agneta; Andersson, Eva; Malmberg, Bo	2023	COVID-19 in the neighbourhood: the socio-spatial selectivity of severe COVID-19 cases in Sweden, March 2020–June 2021	GeoJournal	10.1007/s10708-023-10939-x	High	Moderate	Moderate	High	High	Low	Moderate	High	Low
104	Ye, Lei; Hu, Lingqian	2020	Spatiotemporal distribution and trend of COVID-19 in the Yangtze river Delta region of the People’s Republic of China	Geospatial Health	10.4081/gh.2020.889	Moderate	Low	Low	Low	High	Low	Moderate	Low	Low
105	Syetiawan, Agung; Harimurti, Mira; Prihanto, Yosef	2022	A spatiotemporal analysis of COVID-19 transmission in Jakarta, Indonesia for pandemic decision support	Geospatial Health	10.4081/gh.2022.1042	Moderate	Low	Low	Low	High	Low	Low	Low	Low
106	Zhang, Yizhen; Deng, Zhen; Supriyadi, Agus; Song, Rui; Wang, Tao	2022	Spatiotemporal spread characteristics and influencing factors of COVID-19 cases: Based on big data of population migration in China	Growth and Change	10.1111/grow.12604	Moderate	Moderate	Moderate	Low	High	Low	Moderate	Low	Low
107	Cuadros, Diego F.; Xiao, Yanyu; Mukandavire, Zindoga; Correa-Agudelo, Esteban; Hernández, Andrés; Kim, Hana; MacKinnon, Neil J.	2020	Spatiotemporal transmission dynamics of the COVID-19 pandemic and its impact on critical healthcare capacity	Health and Place	10.1016/j.healthplace.2020.102404	Moderate	Low	Moderate	Low	High	Low	Low	Low	Low
108	Ahasan, Rakibul; Hossain, Md Mahbub	2021	Leveraging GIS and spatial analysis for informed decision-making in COVID-19 pandemic	Health Policy and Technology	10.1016/j.hlpt.2020.11.009	Moderate	Low	Low	Low	High	Low	Moderate	Low	Low
109	Zhu, Mingjian; Kleepbua, Jirapat; Guan, Zhou; Chew, Sien Ping; Tan, Joanna Weihui; Shen, Jian; Latthitham, Natthjija; Hu, Jianxiong; Law, Jia Xian; Li, Lanjuan	2021	Early spatiotemporal patterns and population characteristics of the covid-19 pandemic in southeast asia	Healthcare (Switzerland)	10.3390/healthcare9091220	Moderate	Moderate	Moderate	Low	High	Low	Low	Low	Low
110	Hernández-Flores, Maria de la Luz; Escobar-Sánchez, Jair; Paredes-Zarco, Jesús Eduardo; Kelly, Giorgio Alberto Franyuti; Carranza-Ramírez, Lamán	2020	Prediction and potential spatially explicit spread of covid-19 in mexico’s megacity north periphery	Healthcare (Switzerland)	10.3390/healthcare8040453	Moderate	Moderate	Moderate	Low	High	Low	Low	Low	Low
111	Almalki, Abrar; Gokaraju, Balakrishna; Acquaah, Yaa; Turlapaty, Anish	2022	Regression Analysis for COVID-19 Infections and Deaths Based on Food Access and Health Issues	Healthcare (Switzerland)	10.3390/healthcare10020324	Moderate	Low	Moderate	Low	High	Low	Moderate	Low	Low
112	Rahman, Md Hamidur; Zafri, Niaz Mahmud; Ashik, Fajle Rabbi; Waliullah, Md; Khan, Asif	2021	Identification of risk factors contributing to COVID-19 incidence rates in Bangladesh: A GIS-based spatial modeling approach	Heliyon	10.1016/j.heliyon.2021.e06260	Moderate	Moderate	Moderate	Low	High	Low	Moderate	Low	Low
113	Cortes-Ramirez, J.; Wilches-Vega, J. D.; Caicedo-Velasquez, B.; Paris-Pineda, O. M.; Sly, P. D.	2024	Spatiotemporal hierarchical Bayesian analysis to identify factors associated with COVID-19 in suburban areas in Colombia	Heliyon	10.1016/j.heliyon.2024.e30182	Moderate	Moderate	High	Low	High	Low	Low	Low	Low
114	Wang, Jing; Zhang, Xukun; Liu, Wubin; Li, Pei	2023	Spatiotemporal pattern evolution and influencing factors of online public opinion——Evidence from the early-stage of COVID-19 in China	Heliyon	10.1016/j.heliyon.2023.e20080	Moderate	Moderate	Moderate	Low	High	Low	Moderate	Low	Low
115	Zhang, Yan; Li, Yingbing; Yang, Bo; Zheng, Xiang; Chen, Min	2020	Risk Assessment of COVID-19 Based on Multisource Data from a Geographical Viewpoint	IEEE Access	10.1109/ACCESS.2020.3004933	Moderate	Moderate	Moderate	Low	High	Low	Low	Low	Low
116	Karadayi, Yildiz; Aydin, Mehmet N.; Öğrenci, Arif Selçuk	2020	Unsupervised anomaly detection in multivariate spatio-temporal data using deep learning: Early detection of covid-19 outbreak in Italy	IEEE Access	10.1109/ACCESS.2020.3022366	Moderate	Moderate	Low	Low	High	Low	Low	Low	Low
117	Zhu, Shixiang; Bukharin, Alexander; Xie, Liyan; Yamin, Khurram; Yang, Shihao; Keskinocak, Pinar; Xie, Yao	2022	Early Detection of COVID-19 Hotspots Using Spatio-Temporal Data	IEEE Journal on Selected Topics in Signal Processing	10.1109/JSTSP.2022.3154972	High	Moderate	High	High	High	Low	Low	High	Low
118	La Gatta, Valerio; Moscato, Vincenzo; Postiglione, Marco; Sperli, Giancarlo	2021	An epidemiological neural network exploiting dynamic graph structured data applied to the COVID-19 outbreak	IEEE Transactions on Big Data	10.1109/TBDATA.2020.3032755	Moderate	Moderate	Moderate	Low	High	Low	Low	Low	Low
119	Kong, Xiangjie; Li, Ning; Zhang, Chenwei; Shen, Guojiang; Ning, Zhaolong; Qiu, Tie	2022	Multi-Feature Representation Based COVID-19 Risk Stage Evaluation With Transfer Learning	IEEE Transactions on Network Science and Engineering	10.1109/TNSE.2022.3142316	Moderate	Moderate	Moderate	Low	High	Low	Low	Low	Low
120	Geng, Ru; Gao, Yixian; Zhang, Hongkun; Zu, Jian	2022	Analysis of the Spatio-Temporal Dynamics of COVID-19 in Massachusetts via Spectral Graph Wavelet Theory	IEEE Transactions on Signal and Information Processing over Networks	10.1109/TSIPN.2022.3193252	Moderate	Moderate	Moderate	Low	High	Low	Moderate	Low	Low
121	Sen, Devosmita; Sen, Debasis	2021	Use of a Modified SIRD Model to Analyze COVID-19 Data	Industrial and Engineering Chemistry Research	10.1021/acs.iecr.0c04754	Moderate	Moderate	Moderate	Low	High	Low	Low	Low	Low
122	Chintala, Srikar; Dutta, Ritvik; Tadmor, Doron	2021	COVID-19 spatiotemporal research with workflow-based data analysis	Infection, Genetics and Evolution	10.1016/j.meegid.2020.104701	Moderate	Moderate	Moderate	Low	High	Low	Low	Low	Low
123	Mahdizadeh Gharakhanlou, Navid; Hooshangi, Navid	2020	Spatio-temporal simulation of the novel coronavirus (COVID-19) outbreak using the agent-based modeling approach (case study: Urmia, Iran)	Informatics in Medicine Unlocked	10.1016/j.imu.2020.100403	Moderate	Low	Moderate	Low	High	Low	Moderate	Low	Low
124	Yang, Xiao-Dong; Li, Hong-Li; Cao, Yue-E; Yang, X.-D ;; Li, H.-L ;; Cao, Y.-E	2021	Influence of Meteorological Factors on the COVID-19 Transmission with Season and Geographic Location	Int. J. Environ. Res. Public Health	10.3390/ijerph	Moderate	Moderate	Moderate	Low	High	Low	Moderate	Low	Low
125	Poirier, Mathieu J.P.; Morales Caceres, Andrea; Dykstra, Tieneke E.; Dayrell Ferreira Sales, Aline; Caiaffa, Waleska Teixeira	2024	Social epidemiology of urban COVID-19 inequalities in Latin America and Canada	International Journal for Equity in Health	10.1186/s12939-024-02301-5	Low	Moderate	Low	Low	High	Low	Low	Low	Low
126	Ngoc, Kien Mai; Lee, Minho	2021	Forecasting COVID-19 confirmed cases in South Korea using Spatio-Temporal Graph Neural Networks	International Journal of Contents	10.5392/IJoC.2021.17.3.001	Moderate	Moderate	Moderate	Low	High	Low	Low	Low	Low
127	Lucas, Benjamin; Vahedi, Behzad; Karimzadeh, Morteza	2023	A spatiotemporal machine learning approach to forecasting COVID-19 incidence at the county level in the USA	International Journal of Data Science and Analytics	10.1007/s41060-021-00295-9	Moderate	Moderate	Moderate	Low	High	Low	Low	Low	Low
128	Ravenda, Federico; Cesarini, Mirko; Peluso, Stefano; Mira, Antonietta	2025	A probabilistic spatio-temporal neural network to forecast COVID-19 counts	International Journal of Data Science and Analytics	10.1007/s41060-024-00525-w	Moderate	Moderate	High	Low	High	Low	Moderate	Low	Low
129	Pedro Cumbane, Silvino; Gidófalvi, Győző	2025	Spatio-temporal exposure risk estimation for COVID-19 using social network analysis and mobile phone data	International Journal of Data Science and Analytics	10.1007/s41060-025-00733-y	Moderate	Moderate	Moderate	Low	High	Low	Low	Low	Moderate
130	Yang, Chaowei; Sha, Dexuan; Liu, Qian; Li, Yun; Lan, Hai; Guan, Weihe Wendy; Hu, Tao; Li, Zhenlong; Zhang, Zhiran; Thompson, John Hoot; Wang, Zifu; Wong, David; Ruan, Shiyang; Yu, Manzhu; Richardson, Douglas; Zhang, Luyao; Hou, Ruizhi; Zhou, You; Zhong, Cheng; Tian, Yifei; Beaini, Fayez; Carte, Kyla; Flynn, Colin; Liu, Wei; Pfoser, Dieter; Bao, Shuming; Li, Mei; Zhang, Haoyuan; Liu, Chunbo; Jiang…	2020	Taking the pulse of COVID-19: a spatiotemporal perspective	International Journal of Digital Earth	10.1080/17538947.2020.1809723	Moderate	Moderate	Low	Low	High	Low	Moderate	Low	Low
131	Zhou, Xiaobing; Zhang, Yongling; Wang, Wei; Sun, Yiting	2024	Spatial-temporal variation of economic resilience and its influencing factors under COVID-19: Evidence from Henan province, China	International Journal of Disaster Risk Reduction	10.1016/j.ijdrr.2024.104357	Low	Low	Moderate	Low	High	Low	Moderate	Low	Low
132	Yang, Yixin; Zhang, Yingying; Zhang, Xiaowan; Cao, Yihan; Zhang, Jie	2022	Spatial evolution patterns of public panic on Chinese social networks amidst the COVID-19 pandemic	International Journal of Disaster Risk Reduction	10.1016/j.ijdrr.2021.102762	Moderate	Moderate	Moderate	Low	High	Low	Low	Low	Low
133	Mollalo, Abolfazl; Rivera, Kiara M.; Vahedi, Behzad	2020	Artificial neural network modeling of novel coronavirus (COVID-19) incidence rates across the continental United States	International Journal of Environmental Research and Public Health	10.3390/ijerph17124204	Moderate	Moderate	Moderate	Low	High	Low	Moderate	Low	Low
134	Li, Xin; Zhou, Lin; Jia, Tao; Peng, Ran; Fu, Xiongwu; Zou, Yuliang	2020	Associating COVID-19 severity with urban factors: A case study of Wuhan	International Journal of Environmental Research and Public Health	10.3390/ijerph17186712	Moderate	Moderate	Moderate	Low	High	Low	Low	Low	Low
135	Rui, Rongxiang; Tian, Maozai; Tang, Man Lai; Ho, George To Sum; Wu, Chun Ho	2021	Analysis of the spread of COVID-19 in the USA with a spatio-temporal multivariate time series model	International Journal of Environmental Research and Public Health	10.3390/ijerph18020774	Moderate	Low	Moderate	Low	High	Low	Moderate	Low	Low
136	Yang, Wentao; Deng, Min; Li, Chaokui; Huang, Jincai	2020	Spatio-temporal patterns of the 2019-ncov epidemic at the county level in hubei province, china	International Journal of Environmental Research and Public Health	10.3390/ijerph17072563	Moderate	Moderate	Low	Low	High	Low	Low	Low	Low
137	Liu, Shirui; Qin, Yaochen; Xie, Zhixiang; Zhang, Jingfei	2020	The spatio-temporal characteristics and influencing factors of covid-19 spread in shenzhen, china—an analysis based on 417 cases	International Journal of Environmental Research and Public Health	10.3390/ijerph17207450	Moderate	Moderate	Low	Low	High	Low	Low	Low	Low
138	Yie, Kyent Yon; Chien, Tsair Wei; Yeh, Yu Tsen; Chou, Willy; Su, Shih Bin	2021	Using social network analysis to identify spatiotemporal spread patterns of covid-19 around the world: Online dashboard development	International Journal of Environmental Research and Public Health	10.3390/ijerph18052461	High	High	Moderate	High	High	Low	Moderate	High	Low
139	Chen, Yu; Zhu, Mengke; Zhou, Qian; Qiao, Yurong	2021	Research on spatiotemporal differentiation and influence mechanism of urban resilience in China based on MGWR model	International Journal of Environmental Research and Public Health	10.3390/ijerph18031056	Moderate	Moderate	Moderate	Low	High	Low	Low	Low	Low
140	Li, Diya; Chaudhary, Harshita; Zhang, Zhe	2020	Modeling spatiotemporal pattern of depressive symptoms caused by COVID-19 using social media data mining	International Journal of Environmental Research and Public Health	10.3390/ijerph17144988	Moderate	Moderate	Moderate	Low	High	Low	Low	Low	Low
141	Madden, Jamie M.; More, Simon; Teljeur, Conor; Gleeson, Justin; Walsh, Cathal; McGrath, Guy	2021	Population mobility trends, deprivation index and the spatio-temporal spread of coronavirus disease 2019 in ireland	International Journal of Environmental Research and Public Health	10.3390/ijerph18126285	Moderate	Moderate	High	Low	High	Low	Low	Low	Low
142	Mollalo, Abolfazl; Tatar, Moosa	2021	Spatial modeling of covid-19 vaccine hesitancy in the united states	International Journal of Environmental Research and Public Health	10.3390/ijerph18189488	Moderate	Moderate	Moderate	Low	High	Low	Moderate	Low	Low
143	Hass, Frederik Seeup; Arsanjani, Jamal Jokar	2021	The geography of the covid-19 pandemic: A data-driven approach to exploring geographical driving forces	International Journal of Environmental Research and Public Health	10.3390/ijerph18062803	Moderate	Moderate	Low	Low	High	Low	Low	Low	Low
144	Guzzi, Pietro Hiram; Tradigo, Giuseppe; Veltri, Pierangelo	2020	Spatio-temporal resource mapping for intensive care units at regional level for COVID-19 emergency in Italy	International Journal of Environmental Research and Public Health	10.3390/ijerph17103344	Moderate	Moderate	Moderate	Low	High	Low	Moderate	Low	Low
145	Perles, María Jesús; Sortino, Juan F.; Mérida, Matías F.	2021	The neighborhood contagion focus as a spatial unit for diagnosis and epidemiological action against COVID-19 contagion in urban spaces: A methodological proposal for its detection and delimitation	International Journal of Environmental Research and Public Health	10.3390/ijerph18063145	Moderate	Moderate	Low	Low	High	Low	Low	Low	Moderate
146	Zhang, Sui; Wang, Minghao; Yang, Zhao; Zhang, Baolei	2021	A novel predictor for micro‐scale covid‐19 risk modeling: An empirical study from a spatiotemporal perspective	International Journal of Environmental Research and Public Health	10.3390/ijerph182413294	Moderate	Moderate	Moderate	Low	High	Low	Low	Low	Low
147	Lym, Youngbin; Lym, Hyobin; Kim, Keekwang; Kim, Ki Jung	2022	Spatiotemporal Associations between Local Safety Level Index and COVID-19 Infection Risks across Capital Regions in South Korea	International Journal of Environmental Research and Public Health	10.3390/ijerph19020824	Moderate	Low	High	Low	High	Low	Moderate	Low	Low
148	Yin, Zhangcai; Huang, Wei; Ying, Shen; Tang, Panli; Kang, Ziqiang; Huang, Kuan	2021	Measuring of the covid-19 based on time-geography	International Journal of Environmental Research and Public Health	10.3390/ijerph181910313	Moderate	Low	Moderate	Low	High	Low	Low	Low	Low
149	Hafner, Christian M.	2020	The spread of the Covid-19 pandemic in time and space	International Journal of Environmental Research and Public Health	10.3390/ijerph17113827	Moderate	Low	Moderate	Low	High	Low	Low	Low	Low
150	Cahyadi, Mokhamad Nur; Handayani, Hepi Hapsari; Warmadewanthi, I. D.A.A.; Rokhmana, Catur Aries; Sulistiawan, Soni Sunarso; Waloedjo, Christrijogo Sumartono; Raharjo, Agus Budi; Endroyono; Atok, Mohamad; Navisa, Shilvy Choiriyatun; Wulansari, Mega; Jin, Shuanggen	2022	Spatiotemporal Analysis for COVID-19 Delta Variant Using GIS-Based Air Parameter and Spatial Modeling	International Journal of Environmental Research and Public Health	10.3390/ijerph19031614	Moderate	Moderate	Moderate	Low	High	Low	Moderate	Low	Low
151	Krzysztofowicz, Sylwia; Osińska-Skotak, Katarzyna	2021	The use of gis technology to optimize covid-19 vaccine distribution: A case study of the city of warsaw, poland	International Journal of Environmental Research and Public Health	10.3390/ijerph18115636	Moderate	Low	Low	Low	High	Low	Moderate	Low	Low
152	Park, Yoo Min; Kearney, Gregory D.; Wall, Bennett; Jones, Katherine; Howard, Robert J.; Hylock, Ray H.	2021	Covid-19 deaths in the united states: Shifts in hot spots over the three phases of the pandemic and the spatiotemporally varying impact of pandemic vulnerability	International Journal of Environmental Research and Public Health	10.3390/ijerph18178987	Moderate	Low	Low	Low	High	Low	Low	Low	Low
153	Gianquintieri, Lorenzo; Brovelli, Maria Antonia; Pagliosa, Andrea; Dassi, Gabriele; Brambilla, Piero Maria; Bonora, Rodolfo; Sechi, Giuseppe Maria; Caiani, Enrico Gianluca	2022	Generating High-Granularity COVID-19 Territorial Early Alerts Using Emergency Medical Services and Machine Learning	International Journal of Environmental Research and Public Health	10.3390/ijerph19159012	Moderate	Moderate	Moderate	Low	High	Low	Low	Low	Low
154	Congdon, Peter	2022	A Model for Highly Fluctuating Spatio-Temporal Infection Data, with Applications to the COVID Epidemic	International Journal of Environmental Research and Public Health	10.3390/ijerph19116669	Moderate	Moderate	Moderate	Low	High	Low	Low	Low	Low
155	Hatami, Faizeh; Chen, Shi; Paul, Rajib; Thill, Jean Claude	2022	Simulating and Forecasting the COVID-19 Spread in a U.S. Metropolitan Region with a Spatial SEIR Model	International Journal of Environmental Research and Public Health	10.3390/ijerph192315771	Moderate	Moderate	High	Low	High	Low	Low	Low	Low
156	Zhang, Jinting; Wu, Xiu; Edwin Chow, T.	2021	Space-time cluster’s detection and geographical weighted regression analysis of covid-19 mortality on texas counties	International Journal of Environmental Research and Public Health	10.3390/ijerph18115541	Moderate	Moderate	Moderate	Low	High	Low	Low	Low	Low
157	Lyu, Mingdong; Liu, Kuofu; Hall, Randolph W.	2024	Spatial Interaction Analysis of Infectious Disease Import and Export between Regions	International Journal of Environmental Research and Public Health	10.3390/ijerph21050643	Moderate	Moderate	Moderate	Low	High	Low	Low	Low	Low
158	Dong, Tao; Dong, Wen; Xu, Quanli	2022	Agent Simulation Model of COVID-19 Epidemic Agent-Based on GIS: A Case Study of Huangpu District, Shanghai	International Journal of Environmental Research and Public Health	10.3390/ijerph191610242	Moderate	Moderate	Moderate	Low	High	Low	Moderate	Low	Low
159	Demertzis, Konstantinos; Tsiotas, Dimitrios; Magafas, Lykourgos	2020	Modeling and forecasting the covid-19 temporal spread in Greece: An exploratory approach based on complex network defined splines	International Journal of Environmental Research and Public Health	10.3390/ijerph17134693	Moderate	Moderate	Moderate	Low	High	Low	Low	Low	Low
160	Kwon, Hoeyun; Koylu, Caglar	2023	Revealing associations between spatial time series trends of COVID-19 incidence and human mobility: an analysis of bidirectionality and spatiotemporal heterogeneity	International Journal of Health Geographics	10.1186/s12942-023-00357-0	Moderate	Moderate	Low	Low	High	Low	Low	Low	Low
161	Dellicour, Simon; Linard, Catherine; Van Goethem, Nina; Da Re, Daniele; Artois, Jean; Bihin, Jérémie; Schaus, Pierre; Massonnet, François; Van Oyen, Herman; Vanwambeke, Sophie O.; Speybroeck, Niko; Gilbert, Marius	2021	Investigating the drivers of the spatio-temporal heterogeneity in COVID-19 hospital incidence—Belgium as a study case	International Journal of Health Geographics	10.1186/s12942-021-00281-1	High	Moderate	Moderate	Low	High	Low	Low	Low	Low
162	Alkhamis, Moh A.; Al Youha, Sarah; Khajah, Mohammad M.; Ben Haider, Nour; Alhardan, Sumayah; Nabeel, Ahmad; Al Mazeedi, Sulaiman; Al-Sabah, Salman K.	2020	Spatiotemporal dynamics of the COVID-19 pandemic in the State of Kuwait	International Journal of Infectious Diseases	10.1016/j.ijid.2020.06.078	Moderate	Moderate	Moderate	Low	High	Low	Moderate	Low	Low
163	Kim, Sun; Castro, Marcia C.	2020	Spatiotemporal pattern of COVID-19 and government response in South Korea (as of May 31, 2020)	International Journal of Infectious Diseases	10.1016/j.ijid.2020.07.004	Moderate	Low	Moderate	Low	High	Low	Low	Low	Low
164	Wang, Qian; Dong, Wen; Yang, Kun; Ren, Zhongda; Huang, Dongqing; Zhang, Peng; Wang, Jie	2021	Temporal and spatial analysis of COVID-19 transmission in China and its influencing factors	International Journal of Infectious Diseases	10.1016/j.ijid.2021.03.014	Moderate	Moderate	Low	Low	High	Low	Low	Low	Low
165	Fry, Richard; Hollinghurst, Joe; Stagg, Helen R.; Thompson, Daniel A.; Fronterre, Claudio; Orton, Chris; Lyons, Ronan A.; Ford, David V.; Sheikh, Aziz; Diggle, Peter J.	2021	Real-time spatial health surveillance: Mapping the UK COVID-19 epidemic	International Journal of Medical Informatics	10.1016/j.ijmedinf.2021.104400	Moderate	Moderate	Moderate	Low	High	Low	Low	Low	Moderate
166	Hasan, A.; Putri, E. R.M.; Susanto, H.; Nuraini, N.	2022	Data-driven modeling and forecasting of COVID-19 outbreak for public policy making	ISA Transactions	10.1016/j.isatra.2021.01.028	Moderate	Moderate	Moderate	Low	High	Low	Low	Low	Low
167	Purwanto, Purwanto; Utaya, Sugeng; Handoyo, Budi; Bachri, Syamsul; Astuti, Ike Sari; Sastro, Kresno; Utomo, Bangun; Aldianto, Yulius Eka	2021	Spatiotemporal analysis of COVID-19 spread with emerging hotspot analysis and space-time cube models in East Java, Indonesia	ISPRS International Journal of Geo-Information	10.3390/ijgi10030133	Moderate	Moderate	Moderate	Low	High	Low	Low	Low	Low
168	Cao, Wen; Dai, Haoran; Zhu, Jingwen; Tian, Yuzhen; Peng, Feilin	2021	Analysis and evaluation of non-pharmaceutical interventions on prevention and control of covid-19: A case study of wuhan city	ISPRS International Journal of Geo-Information	10.3390/ijgi10070480	Moderate	Low	Moderate	Low	High	Low	Low	Low	Low
169	Peng, Zhenghong; Wang, Ru; Liu, Lingbo; Wu, Hao	2020	Exploring urban spatial features of COVID-19 transmission in Wuhan based on social media data	ISPRS International Journal of Geo-Information	10.3390/ijgi9060402	Moderate	Moderate	Low	Low	High	Low	Low	Low	Low
170	Malarvizhi, Anusha Srirenganathan; Liu, Qian; Sha, Dexuan; Lan, Hai; Yang, Chaowei	2022	An Open-Source Workflow for Spatiotemporal Studies with COVID-19 as an Example	ISPRS International Journal of Geo-Information	10.3390/ijgi11010013	High	High	Low	High	High	Moderate	Moderate	High	Low
171	Sun, Jingtao; Qi, Jin; Yan, Zhen; Li, Yadong; Liang, Jie; Wu, Sensen	2024	Quantitative Study on American COVID-19 Epidemic Predictions and Scenario Simulations	ISPRS International Journal of Geo-Information	10.3390/ijgi13010031	Moderate	Low	Moderate	Low	High	Low	Low	Low	Low
172	Castro, David Alvarez; Ford, Alistair	2021	3d agent-based model of pedestrian movements for simulating covid-19 transmission in university students	ISPRS International Journal of Geo-Information	10.3390/ijgi10080509	Moderate	Low	Moderate	Low	High	Low	Low	Low	Low
173	Yang, Mengjie; Chen, Zhe; Zhou, Mengjie; Liang, Xiaojin; Bai, Ziyue	2021	The impact of COVID-19 on crime: A spatial temporal analysis in Chicago	ISPRS International Journal of Geo-Information	10.3390/ijgi10030152	Low	Low	Low	Low	High	Low	Low	Low	Low
174	Zhang, Ziyi; Li, Diya; Zhang, Zhe; Duffield, Nick	2024	Mining Spatiotemporal Mobility Patterns Using Improved Deep Time Series Clustering	ISPRS International Journal of Geo-Information	10.3390/ijgi13110374	High	Moderate	Low	High	High	Low	Low	High	Low
175	He, Yaqian; Seminara, Paul J.; Huang, Xiao; Yang, Di; Fang, Fang; Song, Chao	2023	Geospatial Modeling of Health, Socioeconomic, Demographic, and Environmental Factors with COVID-19 Incidence Rate in Arkansas, US	ISPRS International Journal of Geo-Information	10.3390/ijgi12020045	Moderate	Low	Moderate	Low	High	Low	Low	Low	Low
176	Werner, Piotr A.; Kęsik-Brodacka, Małgorzata; Nowak, Karolina; Olszewski, Robert; Kaleta, Mariusz; Liebers, David T.	2022	Modeling the Spatial and Temporal Spread of COVID-19 in Poland Based on a Spatial Interaction Model	ISPRS International Journal of Geo-Information	10.3390/ijgi11030195	Moderate	Moderate	Moderate	Low	High	Low	Low	Low	Low
177	Huang, Zechun	2021	Spatiotemporal evolution patterns of the covid-19 pandemic using space-time aggregation and spatial statistics: A global perspective	ISPRS International Journal of Geo-Information	10.3390/ijgi10080519	Moderate	Low	Low	Low	High	Low	Low	Low	Low
178	Liu, Yanwen; He, Zongyi; Zhou, Xia	2020	Space-Time variation and spatial differentiation of COVID-19 confirmed cases in Hubei Province based on extended GWR	ISPRS International Journal of Geo-Information	10.3390/ijgi9090536	Moderate	Moderate	Low	Low	High	Low	Low	Low	Low
179	Huang, Hao; Shi, Haochen; Zordan, Mirna; Lo, Siu Ming; Tsou, Jin Yeu	2023	Investigating the Spatiotemporal Relationship between the Built Environment and COVID-19 Transmission	ISPRS International Journal of Geo-Information	10.3390/ijgi12100390	Moderate	Moderate	Low	Low	High	Low	Moderate	Low	Low
180	Liu, Lingbo; Hu, Tao; Bao, Shuming; Wu, Hao; Peng, Zhenghong; Wang, Ru	2021	The spatiotemporal interaction effect of covid-19 transmission in the united states	ISPRS International Journal of Geo-Information	10.3390/ijgi10060387	Moderate	Moderate	Moderate	Low	High	Low	Low	Low	Low
181	De Cos, Olga; Castillo, Valentín; Cantarero, David	2021	Differencing the risk of reiterative spatial incidence of COVID-19 using space-time 3D bins of geocoded daily cases	ISPRS International Journal of Geo-Information	10.3390/ijgi10040261	High	Moderate	Moderate	High	High	Low	Moderate	High	Low
182	Zheng, Anran; Wang, Tao; Li, Xiaojuan	2021	Spatiotemporal characteristics and risk factors of the covid-19 pandemic in new york state: Implication of future policies	ISPRS International Journal of Geo-Information	10.3390/ijgi10090627	Moderate	Low	Moderate	Low	High	Low	Low	Low	Low
183	Yu, Hanchen; Li, Jingwei; Bardin, Sarah; Gu, Hengyu; Fan, Chenjing	2021	Spatiotemporal dynamic of covid-19 diffusion in china: A dynamic spatial autoregressive model analysis	ISPRS International Journal of Geo-Information	10.3390/ijgi10080510	Moderate	Moderate	Moderate	Low	High	Low	Low	Low	Low
184	Wu, Tingting; Hu, Bisong; Luo, Jin; Qi, Shuhua	2023	A Head/Tail Breaks-Based Approach to Characterizing Space-Time Risks of COVID-19 Epidemic in China’s Cities	ISPRS International Journal of Geo-Information	10.3390/ijgi12120485	Low	Moderate	Moderate	Low	High	Low	Low	Low	Low
185	Shi, Qiming; Herbert, Carly; Ward, Doyle V.; Simin, Karl; McCormick, Beth A.; Ellison, Richard T.; Zai, Adrian H.	2022	COVID-19 Variant Surveillance and Social Determinants in Central Massachusetts: Development Study	JMIR Formative Research	10.2196/37858	High	Moderate	Moderate	High	High	Low	Moderate	High	Low
186	Wang, Shaoxiong; Ding, Shuizi; Xiong, Li	2020	A new system for surveillance and digital contact tracing for COVID-19: Spatiotemporal reporting over network and GPS	JMIR mHealth and uHealth	10.2196/19457	Moderate	Moderate	Low	Low	High	Low	Moderate	Low	Moderate
187	Bauer, Cici; Zhang, Kehe; Li, Wenjun; Bernson, Dana; Dammann, Olaf; LaRochelle, Marc R.; Stopka, Thomas J.	2023	Small Area Forecasting of Opioid-Related Mortality: Bayesian Spatiotemporal Dynamic Modeling Approach	JMIR Public Health and Surveillance	10.2196/41450	High	Moderate	High	High	High	Low	Moderate	High	Low
188	Rawat, Siddharth; Deb, Soudeep	2023	A spatio-temporal statistical model to analyze COVID-19 spread in the USA	Journal of Applied Statistics	10.1080/02664763.2021.1970122	Moderate	Moderate	High	Low	High	Low	Low	Low	Low
189	Fabris-Rotelli, Inger; Holloway, Jenny; Kimmie, Zaid; Archibald, Sally; Debba, Pravesh; Manjoo-Docrat, Raeesa; Le Roux, Alize; Dudeni-Tlhone, Nontembeko; Janse van Rensburg, Charl; Thiede, Renate; Abdelatif, Nada; Makhanya, Sibusisiwe; Potgieter, Arminn	2022	A Spatial SEIR Model for COVID-19 in South Africa	Journal of Data Science, Statistics, and Visualisation	10.52933/jdssv.v2i7.46	Moderate	Moderate	Moderate	Low	High	Low	Moderate	Low	Low
190	Chien, Lung Chang; Chen, L. W.Antony; Lin, Ro Ting	2022	Lagged meteorological impacts on COVID-19 incidence among high-risk counties in the United States—a spatiotemporal analysis	Journal of Exposure Science and Environmental Epidemiology	10.1038/s41370-021-00356-y	Moderate	Moderate	Moderate	Low	High	Low	Low	Low	Low
191	Mitze, Timo; Kosfeld, Reinhold	2022	The propagation effect of commuting to work in the spatial transmission of COVID-19	Journal of Geographical Systems	10.1007/s10109-021-00349-3	Moderate	Moderate	Moderate	Low	High	Low	Low	Low	Low
192	Yuce, Huseyin; Stauss, Hannah; Persad, Adrienne	2024	Use of Population-Weighted Density Index for Coronavirus Spread in the United States	Journal of Health Economics and Outcomes Research	10.36469/jheor.2024.117784	Moderate	Moderate	Low	Low	High	Low	Moderate	Low	Low
193	Huang, Rui; Liu, Miao; Ding, Yongmei	2020	Spatial-temporal distribution of COVID-19 in China and its prediction: A data-driven modeling analysis	Journal of Infection in Developing Countries	10.3855/jidc.12585	Moderate	Moderate	Moderate	Low	High	Low	Moderate	Low	Low
194	Zeng, Chengbo; Zhang, Jiajia; Li, Zhenlong; Sun, Xiaowen; Olatosi, Bankole; Weissman, Sharon; Li, Xiaoming	2021	Spatial-temporal relationship between population mobility and COVID-19 outbreaks in south carolina: Time series forecasting analysis	Journal of Medical Internet Research	10.2196/27045	Moderate	Moderate	Moderate	Low	High	Low	Low	Low	Low
195	Lynch, Christopher J.; Gore, Ross	2021	Short-range forecasting of COVID-19 during early onset at county, health district, and state geographic levels using seven methods: Comparative forecasting study	Journal of Medical Internet Research	10.2196/24925	Moderate	High	Moderate	Moderate	High	Moderate	Low	Moderate	Low
196	Hu, Tao; Wang, Siqin; Luo, Wei; Zhang, Mengxi; Huang, Xiao; Yan, Yingwei; Liu, Regina; Ly, Kelly; Kacker, Viraj; She, Bing; Li, Zhenlong	2021	Revealing public opinion towards covid-19 vaccines with twitter data in the united states: Spatiotemporal perspective	Journal of Medical Internet Research	10.2196/30854	Moderate	Moderate	Moderate	Low	High	Low	Moderate	Low	Low
197	Mo, Chunbao; Tan, Dechan; Mai, Tingyu; Bei, Chunhua; Qin, Jian; Pang, Weiyi; Zhang, Zhiyong	2020	An analysis of spatiotemporal pattern for COIVD-19 in China based on space-time cube	Journal of Medical Virology	10.1002/jmv.25834	Moderate	Moderate	Low	Low	High	Low	Moderate	Low	Low
198	Hassaan, Mahmoud A.; Abdelwahab, Rofida G.; Elbarky, Toka A.; Ghazy, Ramy Mohamed	2021	GIS-Based Analysis Framework to Identify the Determinants of COVID-19 Incidence and Fatality in Africa	Journal of Primary Care and Community Health	10.1177/21501327211041208	Moderate	Moderate	Moderate	Low	High	Low	Moderate	Low	Low
199	Murorunkwere, Joie Lea; Mbanza, Sylvestre	2024	Modern Statistical Methods for Infectious Diseases to Analyse Covid-19 Pandemic Data in Rwanda	Journal of Research Innovation and Implications in Education	10.59765/vyrn5683yrw	Moderate	Moderate	Low	Low	High	Low	Low	Low	Low
200	Paul, Rajib; Arif, Ahmed A.; Adeyemi, Oluwaseun; Ghosh, Subhanwita; Han, Dan	2020	Progression of COVID-19 From Urban to Rural Areas in the United States: A Spatiotemporal Analysis of Prevalence Rates	Journal of Rural Health	10.1111/jrh.12486	Moderate	Moderate	High	Low	High	Low	Moderate	Low	Low
201	Gao, Junyi; Sharma, Rakshith; Qian, Cheng; Glass, Lucas M.; Spaeder, Jeffrey; Romberg, Justin; Sun, Jimeng; Xiao, Cao	2021	STAN: spatio-temporal attention network for pandemic prediction using real-world evidence	Journal of the American Medical Informatics Association	10.1093/jamia/ocaa322	Moderate	Moderate	Moderate	Low	High	Low	Low	Low	Low
202	Hamidi, Shima; Sabouri, Sadegh; Ewing, Reid	2020	Does Density Aggravate the COVID-19 Pandemic?: Early Findings and Lessons for Planners	Journal of the American Planning Association	10.1080/01944363.2020.1777891	Low	Low	Moderate	Low	High	Low	Moderate	Low	Low
203	Paul, Swarna Kamal; Jana, Saikat; Bhaumik, Parama	2021	A Multivariate Spatiotemporal Model of COVID-19 Epidemic Using Ensemble of ConvLSTM Networks	Journal of The Institution of Engineers (India): Series B	10.1007/s40031-020-00517-x	Moderate	Moderate	Moderate	Low	High	Low	Moderate	Low	Low
204	Di Loro, Pierfrancesco Alaimo; Böhning, Dankmar; Sahu, Sujit K.	2025	A Bayesian spatio-temporal Poisson auto-regressive model for the disease infection rate: application to COVID-19 cases in England	Journal of the Royal Statistical Society. Series C: Applied Statistics	10.1093/jrsssc/qlae067	Moderate	Low	High	Low	High	Low	Low	Low	Low
205	Dong, Zheng; Zhu, Shixiang; Xie, Yao; Mateu, Jorge; Rodríguez-Cortés, Francisco J.	2023	Non-stationary spatio-temporal point process modeling for high-resolution COVID-19 data	Journal of the Royal Statistical Society. Series C: Applied Statistics	10.1093/jrsssc/qlad013	Moderate	Moderate	Moderate	Low	High	Low	Low	Low	Low
206	Zhong, Haonan; Wang, Kaifa; Wang, Wendi	2022	Spatiotemporal pattern recognition and dynamical analysis of COVID-19 in Shanghai, China	Journal of Theoretical Biology	10.1016/j.jtbi.2022.111279	Moderate	Low	Moderate	Low	High	Low	Low	Low	Low
207	Yang, Zifeng; Zeng, Zhiqi; Wang, Ke; Wong, Sook San; Liang, Wenhua; Zanin, Mark; Liu, Peng; Cao, Xudong; Gao, Zhongqiang; Mai, Zhitong; Liang, Jingyi; Liu, Xiaoqing; Li, Shiyue; Li, Yimin; Ye, Feng; Guan, Weijie; Yang, Yifan; Li, Fei; Luo, Shengmei; Xie, Yuqi; Liu, Bin; Wang, Zhoulang; Zhang, Shaobo; Wang, Yaonan; Zhong, Nanshan; He, Jianxing	2020	Modified SEIR and AI prediction of the epidemics trend of COVID-19 in China under public health interventions	Journal of Thoracic Disease	10.21037/jtd.2020.02.64	Moderate	Moderate	Moderate	Low	High	Low	Low	Low	Low
208	Mullineaux, Jamie D.; Leurent, Baptiste; Jendoubi, Takoua	2023	A Bayesian spatio-temporal study of the association between meteorological factors and the spread of COVID-19	Journal of Translational Medicine	10.1186/s12967-023-04436-5	Moderate	Moderate	High	Low	High	Low	Low	Low	Low
209	Kang, Tingting; Jiang, Yangyang; Yang, Chuangeng; She, Yujie; Jiang, Zixi; Li, Zeng	2025	Spatial Spillover Effects of Urban Gray–Green Space Form on COVID-19 Pandemic in China	Land	10.3390/land14040896	Low	Moderate	Moderate	Low	High	Low	Low	Low	Low
210	Liu, Dongya; Zheng, Xinqi; Zhang, Lei	2021	Simulation of spatiotemporal relationship between covid-19 propagation and regional economic development in China	Land	10.3390/land10060599	Moderate	Low	Moderate	Low	High	Low	Low	Low	Low
211	Deng, Haojian; Liu, Kai	2023	Spatiotemporal Evolution of Urban Resilience and Spatial Spillover Effects in Guangdong Province, China	Land	10.3390/land12091800	Moderate	Low	Moderate	Low	High	Low	Low	Low	Low
212	Whata, Albert; Chimedza, Charles	2021	A Machine Learning Evaluation of the Effects of South Africa’s COVID-19 Lockdown Measures on Population Mobility	Machine Learning and Knowledge Extraction	10.3390/make3020025	High	Moderate	High	High	High	Low	Low	High	Low
213	Wang, Lingxiao; Xu, Tian; Stoecker, Till; Stoecker, Horst; Jiang, Yin; Zhou, Kai	2021	Machine learning spatio-temporal epidemiological model to evaluate Germany-county-level COVID-19 risk	Machine Learning: Science and Technology	10.1088/2632-2153/ac0314	Moderate	Moderate	Moderate	Low	High	Low	Low	Low	Low
214	Aràndiga, Francesc; Baeza, Antonio; Cordero-Carrión, Isabel; Donat, Rosa; Martí, M. Carmen; Mulet, Pep; Yáñez, Dionisio F.	2020	A spatial-temporal model for the evolution of the COVID-19 pandemic in spain including mobility	Mathematics	10.3390/math8101677	Moderate	Moderate	Moderate	Low	High	Low	Low	Low	Low
215	Corpas-Burgos, Francisca; Martinez-Beneito, Miguel A.	2021	An autoregressive disease mapping model for spatio-temporal forecasting	Mathematics	10.3390/math9040384	Moderate	Moderate	High	Low	High	Low	Low	Low	Low
216	Topîrceanu, Alexandru	2023	On the Impact of Quarantine Policies and Recurrence Rate in Epidemic Spreading Using a Spatial Agent-Based Model	Mathematics	10.3390/math11061336	Moderate	Moderate	Moderate	Low	High	Low	Low	Low	Low
217	Alvo, Mayer; Mu, Jingrui	2023	COVID-19 Data Analysis Using Bayesian Models and Nonparametric Geostatistical Models	Mathematics	10.3390/math11061359	Moderate	Moderate	High	Low	High	Low	Moderate	Low	Low
218	D’angelo, Nicoletta; Abbruzzo, Antonino; Adelfio, Giada	2021	Spatio-temporal spread pattern of covid-19 in italy	Mathematics	10.3390/math9192454	Moderate	Moderate	Moderate	Low	High	Low	Low	Low	Low
219	Muñoz-Organero, Mario	2023	Using Traffic Sensors in Smart Cities to Enhance a Spatio-Temporal Deep Learning Model for COVID-19 Forecasting	Mathematics	10.3390/math11183904	Moderate	Moderate	Moderate	Low	High	Low	Low	Low	Low
220	Ponjavić, Mirza; Karabegović, Almir; Ferhatbegović, Elvir; Tahirović, Emin; Uzunović, Selma; Travar, Maja; Pilav, Aida; Mulić, Maida; Karakaš, Sead; Avdić, Nermin; Mulabdić, Zarina; Pavić, Goran; Bičo, Medina; Vasilj, Ivan; Mamić, Diana; Hukić, Mirsada	2020	Spatio-temporal data visualization for monitoring of control measures in the prevention of the spread of COVID-19 in Bosnia and Herzegovina	Medicinski Glasnik	10.17392/1215-20	Moderate	Moderate	Moderate	Low	High	Low	Moderate	Low	Low
221	Isazade, Vahid; Qasimi, Abdul Baser; Dong, Pinliang; Kaplan, Gordana; Isazade, Esmail	2023	Integration of Moran’s I, geographically weighted regression (GWR), and ordinary least square (OLS) models in spatiotemporal modeling of COVID-19 outbreak in Qom and Mazandaran Provinces, Iran	Modeling Earth Systems and Environment	10.1007/s40808-023-01729-y	Moderate	Moderate	Moderate	Low	High	Low	Moderate	Low	Low
222	Rahman, Md Rejaur; Islam, A. H.M.Hedayutul; Islam, Md Nazrul	2021	Geospatial modelling on the spread and dynamics of 154 day outbreak of the novel coronavirus (COVID-19) pandemic in Bangladesh towards vulnerability zoning and management approaches	Modeling Earth Systems and Environment	10.1007/s40808-020-00962-z	Moderate	Moderate	Moderate	Low	High	Low	Moderate	Low	Low
223	Roy, Santanu; Bhunia, Gouri Sankar; Shit, Pravat Kumar	2021	Spatial prediction of COVID-19 epidemic using ARIMA techniques in India	Modeling Earth Systems and Environment	10.1007/s40808-020-00890-y	Moderate	Moderate	Moderate	Low	High	Low	Moderate	Low	Low
224	Chiara, Matteo; Horner, David S.; Gissi, Carmela; Pesole, Graziano	2021	Comparative genomics reveals early emergence and biased spatiotemporal distribution of SARS-CoV-2	Molecular Biology and Evolution	10.1093/molbev/msab049	High	Moderate	Low	Low	High	Low	Moderate	Low	Low
225	Jia, Jayson S.; Lu, Xin; Yuan, Yun; Xu, Ge; Jia, Jianmin; Christakis, Nicholas A.	2020	Population flow drives spatio-temporal distribution of COVID-19 in China	Nature	10.1038/s41586-020-2284-y	Moderate	Moderate	Moderate	Low	High	Low	Moderate	Low	Low
226	Peccia, Jordan; Zulli, Alessandro; Brackney, Doug E.; Grubaugh, Nathan D.; Kaplan, Edward H.; Casanovas-Massana, Arnau; Ko, Albert I.; Malik, Amyn A.; Wang, Dennis; Wang, Mike; Warren, Joshua L.; Weinberger, Daniel M.; Arnold, Wyatt; Omer, Saad B.	2020	Measurement of SARS-CoV-2 RNA in wastewater tracks community infection dynamics	Nature Biotechnology	10.1038/s41587-020-0684-z	Low	Moderate	Low	Low	High	Low	Low	Low	Low
227	Pouwels, Koen B.; Eyre, David W.; House, Thomas; Aspey, Ben; Matthews, Philippa C.; Stoesser, Nicole; Newton, John N.; Diamond, Ian; Studley, Ruth; Taylor, Nick G.H.; Bell, John I.; Farrar, Jeremy; Kolenchery, Jaison; Marsden, Brian D.; Hoosdally, Sarah; Jones, E. Yvonne; Stuart, David I.; Crook, Derrick W.; Peto, Tim E.A.; Walker, A. Sarah; Wei, Jia; Pritchard, Emma; Vihta, Karina Doris; Doherty…	2024	Improving the representativeness of UK’s national COVID-19 Infection Survey through spatio-temporal regression and post-stratification	Nature Communications	10.1038/s41467-024-49201-4	Moderate	Low	Moderate	Low	High	Low	Low	Low	Low
228	Vahedi, Behzad; Karimzadeh, Morteza; Zoraghein, Hamidreza	2021	Spatiotemporal prediction of COVID-19 cases using inter- and intra-county proxies of human interactions	Nature Communications	10.1038/s41467-021-26742-6	Moderate	Moderate	Moderate	Low	High	Low	Low	Low	Low
229	Gao, Junyi; Heintz, Joerg; Mack, Christina; Glass, Lucas; Cross, Adam; Sun, Jimeng	2023	Evidence-driven spatiotemporal COVID-19 hospitalization prediction with Ising dynamics	Nature Communications	10.1038/s41467-023-38756-3	Moderate	Moderate	Moderate	Low	High	Low	Moderate	Low	Low
230	Ward, Thomas; Johnsen, Alexander; Ng, Stanley; Chollet, François	2022	Forecasting SARS-CoV-2 transmission and clinical risk at small spatial scales by the application of machine learning architectures to syndromic surveillance data	Nature Machine Intelligence	10.1038/s42256-022-00538-9	Moderate	Moderate	Moderate	Low	High	Low	Low	Low	Low
231	Brizzi, Andrea; Whittaker, Charles; Servo, Luciana M.S.; Hawryluk, Iwona; Prete, Carlos A.; de Souza, William M.; Aguiar, Renato S.; Araujo, Leonardo J.T.; Bastos, Leonardo S.; Blenkinsop, Alexandra; Buss, Lewis F.; Candido, Darlan; Castro, Marcia C.; Costa, Silvia F.; Croda, Julio; de Souza Santos, Andreza Aruska; Dye, Christopher; Flaxman, Seth; Fonseca, Paula L.C.; Geddes, Victor E.V.; Gutierr…	2022	Spatial and temporal fluctuations in COVID-19 fatality rates in Brazilian hospitals	Nature Medicine	10.1038/s41591-022-01807-1	Moderate	Low	High	Low	High	Low	Moderate	Low	Low
232	Jewell, Sean; Futoma, Joseph; Hannah, Lauren; Miller, Andrew C.; Foti, Nicholas J.; Fox, Emily B.	2021	It’s complicated: characterizing the time-varying relationship between cell phone mobility and COVID-19 spread in the US	npj Digital Medicine	10.1038/s41746-021-00523-3	Moderate	Moderate	Moderate	Low	High	Low	Low	Low	Low
233	Ngwira, Alfred; Kumwenda, Felix; Munthali, Eddons C.S.; Nkolokosa, Duncan	2021	Spatial temporal distribution of COVID-19 risk during the early phase of the pandemic in Malawi	PeerJ	10.7717/peerj.11003	Moderate	High	Moderate	Moderate	High	Moderate	Low	Moderate	Low
234	Lope, Dinah Jane; Demirhan, Haydar	2022	Spatiotemporal Bayesian estimation of the number of under-reported COVID-19 cases in Victoria Australia	PeerJ	10.7717/peerj.14184	Moderate	Moderate	High	Low	High	Low	Moderate	Low	Low
235	Mas, Jean-François; Pérez-Vega, Azucena	2021	Spatiotemporal patterns of the COVID-19 epidemic in Mexico at the municipality level	PeerJ	10.7717/peerj.12685	Moderate	Low	Moderate	Low	High	Low	Low	Low	Low
236	Lemaitre, Joseph Chadi; Pasetto, Damiano; Zanon, Mario; Bertuzzo, Enrico; Mari, Lorenzo; Miccoli, Stefano; Casagrandi, Renato; Gatto, Marino; Rinaldo, Andrea	2022	Optimal control of the spatial allocation of COVID-19 vaccines: Italy as a case study	PLoS Computational Biology	10.1371/journal.pcbi.1010237	Moderate	Moderate	Moderate	Low	High	Low	Moderate	Low	Low
237	Wang, Xiaoyi; Jin, Zhen	2025	Multi-region infectious disease prediction modeling based on spatio-temporal graph neural network and the dynamic model	PLoS Computational Biology	10.1371/journal.pcbi.1012738	Moderate	Moderate	Moderate	Low	High	Low	Low	Low	Low
238	Engebretsen, Solveig; Palomares, Alfonso Diz Lois; Rø, Gunnar; Kristoffersen, Anja Bråthen; Lindstrøm, Jonas Christoffer; Engø-Monsen, Kenth; Kamineni, Meghana; Chan, Louis Yat Hin; Dale, Ørjan; Midtbø, Jørgen Eriksson; Stenerud, Kristian Lindalen; Di Ruscio, Francesco; White, Richard; Frigessi, Arnoldo; de Blasio, Birgitte Freiesleben	2023	A real-time regional model for COVID-19: Probabilistic situational awareness and forecasting	PLoS Computational Biology	10.1371/journal.pcbi.1010860	Moderate	Moderate	High	Low	High	Low	Low	Low	Low
239	Tariq, Amna; Chakhaia, Tsira; Dahal, Sushma; Ewing, Alexander; Hua, Xinyi; Ofori, Sylvia K.; Prince, Olaseni; Salindri, Argita D.; Adeniyi, Ayotomiwa Ezekiel; Banda, Juan M.; Skums, Pavel; Luo, Ruiyan; Lara-Díaz, Leidy Y.; Bürger, Raimund; Fung, Isaac Chun Hai; Shim, Eunha; Kirpich, Alexander; Srivastava, Anuj; Chowell, Gerardo	2022	An investigation of spatial-temporal patterns and predictions of the coronavirus 2019 pandemic in Colombia, 2020–2021	PLoS Neglected Tropical Diseases	10.1371/journal.pntd.0010228	Moderate	Moderate	Moderate	Low	High	Low	Moderate	Low	Low
240	Sha, Dexuan; Miao, Xin; Lan, Hai; Stewart, Kathleen; Ruan, Shiyang; Tian, Yifei; Tian, Yuyang; Yang, Chaowei	2020	Spatiotemporal analysis of medical resource deficiencies in the U.S. Under COVID-19 pandemic	PLoS ONE	10.1371/journal.pone.0240348	Moderate	Moderate	Low	Low	High	Low	Moderate	Low	Low
241	Rotejanaprasert, Chawarat; Lawpoolsri, Saranath; Pan-Ngum, Wirichada; Maude, Richard J.	2020	Preliminary estimation of temporal and spatiotemporal dynamic measures of COVID- 19 transmission in Thailand	PLoS ONE	10.1371/journal.pone.0239645	Moderate	Moderate	Moderate	Low	High	Low	Low	Low	Low
242	Tsori, Yoav; Granek, Rony	2022	Spatio-temporal spread of COVID-19: Comparison of the inhomogeneous SEPIR model and data from South Carolina	PLoS ONE	10.1371/journal.pone.0268995	Moderate	Moderate	Moderate	Low	High	Low	Low	Low	Low
243	Tsori, Yoav; Granek, Rony	2021	Epidemiological model for the inhomogeneous spatial spreading of COVID-19 and other diseases	PLoS ONE	10.1371/journal.pone.0246056	Moderate	High	Moderate	Moderate	High	Moderate	Moderate	Moderate	Low
244	Awwad, Fuad A.; Mohamoud, Moataz A.; Abonazel, Mohamed R.	2021	Estimating COVID-19 cases in Makkah region of Saudi Arabia: Space-time ARIMA modeling	PLoS ONE	10.1371/journal.pone.0250149	Moderate	Moderate	Moderate	Low	High	Low	Moderate	Low	Low
245	Liu, Peng; Zheng, Yanyan	2023	Heavy-tailed distributions of confirmed COVID-19 cases and deaths in spatiotemporal space	PLoS ONE	10.1371/journal.pone.0294445	Moderate	Low	Moderate	Low	High	Low	Low	Low	Low
246	Zhu, Xiaofeng; Zhang, Yi; Ying, Haoru; Chi, Huanning; Sun, Guanqun; Zeng, Lingxia	2024	Modeling epidemic dynamics using Graph Attention based Spatial Temporal networks	PLoS ONE	10.1371/journal.pone.0307159	Moderate	Moderate	Moderate	Low	High	Low	Low	Low	Low
247	Feng, Yongjiu; Li, Qingmei; Tong, Xiaohua; Wang, Rong; Zhai, Shuting; Gao, Chen; Lei, Zhenkun; Chen, Shurui; Zhou, Yilun; Wang, Jiafeng; Yan, Xiongfeng; Xie, Huan; Chen, Peng; Liu, Shijie; Xv, Xiong; Liu, Sicong; Jin, Yanmin; Wang, Chao; Hong, Zhonghua; Luan, Kuifeng; Wei, Chao; Xu, Jinfu; Jiang, Hua; Xiao, Changjiang; Guo, Yiyou	2020	Spatiotemporal spread pattern of the COVID-19 cases in China	PLoS ONE	10.1371/journal.pone.0244351	Moderate	Low	Moderate	Low	High	Low	Low	Low	Low
248	Cocucci, Tadeo Javier; Pulido, Manuel; Aparicio, Juan Pablo; Ruíz, Juan; Simoy, Mario Ignacio; Rosa, Santiago	2022	Inference in epidemiological agent-based models using ensemble-based data assimilation	PLoS ONE	10.1371/journal.pone.0264892	Moderate	Moderate	Moderate	Low	High	Low	Low	Low	Low
249	Lawson, Andrew B.; Kim, Joanne	2021	Space-time covid-19 Bayesian SIR modeling in South Carolina	PLoS ONE	10.1371/journal.pone.0242777	High	High	High	High	High	Low	Moderate	High	Low
250	Barket, Sefat E.; Karim, Rezaul R.; Ar Salan, Sifat S.	2025	Bayesian spatio-temporal disease mapping of COVID-19 cases in Bangladesh	PLoS ONE	10.1371/journal.pone.0316621	Moderate	Moderate	High	Low	High	Low	Low	Low	Low
251	Habershon, Sarah; Nenoff, Kolja; Kraemer, Guido; Schüler, Lennart; Zozmann, Heinrich; Calabrese, Justin M.; Attinger, Sabine; Mahecha, Miguel D.	2025	The spatiotemporal dynamics of COVID-19 in Europe: time-series clustering maps 5 distinct trajectories to spatial patterns	Population Health Metrics	10.1186/s12963-025-00405-w	Moderate	Moderate	Low	Low	High	Low	Low	Low	Low
252	Saavedra, Pedro; Santana, Angelo; Bello, Luis; Pacheco, José Miguel; Sanjuán, Esther	2021	A Bayesian spatio-temporal analysis of mortality rates in Spain: application to the COVID-19 2020 outbreak	Population Health Metrics	10.1186/s12963-021-00259-y	Moderate	Low	High	Low	High	Low	Low	Low	Low
253	Wang, Zhongying; Aydin, Orhun	2020	Sensitivity Analysis for COVID-19 Epidemiological Models within a Geographic Framework	Proceedings of the 1st ACM SIGSPATIAL International Workshop on Modeling and Understanding the Spread of COVID-19, COVID-19 2020	10.1145/3423459.3430755	Moderate	Moderate	High	Low	High	Low	Low	Low	Low
254	Pechlivanoglou, Tilemachos; Alix, Gian; Yanin, Nina; Li, Jing; Heidari, Farzaneh; Papagelis, Manos	2022	Microscopic modeling of spatiotemporal epidemic dynamics	Proceedings of the 3rd ACM SIGSPATIAL International Workshop on Spatial Computing for Epidemiology, SpatialEpi 2022	10.1145/3557995.3566116	Moderate	Moderate	Moderate	Low	High	Low	Low	Low	Low
255	Bertozzi, Andrea L.; Franco, Elisa; Mohler, George; Short, Martin B.; Sledge, Daniel	2020	The challenges of modeling and forecasting the spread of COVID-19	Proceedings of the National Academy of Sciences of the United States of America	10.1073/pnas.2006520117	Moderate	Moderate	Moderate	Low	High	Low	Moderate	Low	Low
256	Jin, Biao; Ji, Jianwan; Yang, Wuheng; Yao, Zhiqiang; Huang, Dandan; Xu, Chao	2021	Analysis on the spatio-temporal characteristics of COVID-19 in mainland China	Process Safety and Environmental Protection	10.1016/j.psep.2021.06.004	Moderate	Low	Moderate	Low	High	Low	Low	Low	Low
257	Dehghan Shabani, Zahra; Shahnazi, Rouhollah	2020	Spatial distribution dynamics and prediction of COVID-19 in Asian countries: spatial Markov chain approach	Regional Science Policy and Practice	10.1111/rsp3.12372	Low	Moderate	Moderate	Low	High	Low	Low	Low	Low
258	Ghosh, Pritam; Cartone, Alfredo	2020	A Spatio-temporal analysis of COVID-19 outbreak in Italy	Regional Science Policy and Practice	10.1111/rsp3.12376	Moderate	Low	Low	Low	High	Low	Low	Low	Low
259	Bag, Rakhohori; Ghosh, Manoranjan; Biswas, Bapan; Chatterjee, Mitrajit	2020	Understanding the spatio-temporal pattern of COVID-19 outbreak in India using GIS and India's response in managing the pandemic	Regional Science Policy and Practice	10.1111/rsp3.12359	Moderate	Low	Moderate	Low	High	Low	Moderate	Low	Low
260	Bourdin, Sebastien; Jeanne, Ludovic; Nadou, Fabien; Noiret, Gabriel	2021	Does lockdown work? A spatial analysis of the spread and concentration of Covid-19 in Italy	Regional Studies	10.1080/00343404.2021.1887471	Moderate	Moderate	Moderate	Low	High	Low	Moderate	Low	Low
261	Temenos, Anastasios; Tzortzis, Ioannis N.; Kaselimi, Maria; Rallis, Ioannis; Doulamis, Anastasios; Doulamis, Nikolaos	2022	Novel Insights in Spatial Epidemiology Utilizing Explainable AI (XAI) and Remote Sensing	Remote Sensing	10.3390/rs14133074	Moderate	Moderate	Moderate	Low	High	Low	Low	Low	Low
262	Qin, Kun; Wang, Zhanpeng; Dai, Shaoqing; Li, Yuchen; Li, Manyao; Li, Chen; Qiu, Ge; Shi, Yuanyuan; Yin, Chun; Yang, Shujuan; Jia, Peng	2024	Spatiotemporal Patterns of Air Pollutants over the Epidemic Course: A National Study in China	Remote Sensing	10.3390/rs16071298	Moderate	Low	Moderate	Low	High	Low	Low	Low	Low
263	Wu, Chih-Chieh; Chen, Chien-Hsiun; Wang, Shann-Rong; Shete, Sanjay	2024	An Approach to Identifying Spatial Variability in Observed Infectious Disease Spread in a Prospective Time-Space Series with Applications to COVID-19 and Dengue Incidence.	Research square	10.21203/rs.3.rs-3859620/v1	Moderate	Moderate	Moderate	Low	High	Low	Moderate	Low	Low
264	Wu, Meifen; Long, Ruyin; Chen, Feiyu; Chen, Hong; Bai, Yun; Cheng, Kun; Huang, Han	2023	Spatio-temporal difference analysis in climate change topics and sentiment orientation: Based on LDA and BiLSTM model	Resources, Conservation and Recycling	10.1016/j.resconrec.2022.106697	Moderate	Low	Moderate	Low	High	Low	Low	Low	Low
265	Andrade, Lucas Almeida; Gomes, Dharliton Soares; Góes, Marco Aurélio de Oliveira; de Souza, Mércia Simone Feitosa; Teixeira, Daniela Cabral Pizzi; Ribeiro, Caíque Jordan Nunes; Alves, José Antônio Barreto; de Araújo, Karina Conceição Gomes Machado; Dos Santos, Allan Dantas	2020	Surveillance of the first cases of COVID-19 in sergipe using a prospective spatiotemporal analysis: The spatial dispersion and its public health implications	Revista da Sociedade Brasileira de Medicina Tropical	10.1590/0037-8682-0287-2020	Moderate	Moderate	Low	Low	High	Low	Moderate	Low	Low
266	Ballesteros, Patricia; Salazar, Emily; Sánchez, Diana; Bolaños, Carlos	2021	Spatial and spatiotemporal clustering of the covid-19 pandemic in ecuador	Revista Facultad de Medicina	10.15446/revfacmed.v69n1.86476	Moderate	Moderate	Moderate	Low	High	Low	Low	Low	Low
267	Briz-Redón, Álvaro; Serrano-Aroca, Ángel	2020	A spatio-temporal analysis for exploring the effect of temperature on COVID-19 early evolution in Spain	Science of the Total Environment	10.1016/j.scitotenv.2020.138811	Moderate	Moderate	High	Low	High	Low	Moderate	Low	Low
268	Sarwar, Suleman; Waheed, Rida; Sarwar, Sahar; Khan, Aisha	2020	COVID-19 challenges to Pakistan: Is GIS analysis useful to draw solutions?	Science of the Total Environment	10.1016/j.scitotenv.2020.139089	Moderate	Moderate	Low	Low	High	Low	Moderate	Low	Low
269	Mollalo, Abolfazl; Vahedi, Behzad; Rivera, Kiara M.	2020	GIS-based spatial modeling of COVID-19 incidence rate in the continental United States	Science of the Total Environment	10.1016/j.scitotenv.2020.138884	Moderate	Moderate	Moderate	Low	High	Low	Moderate	Low	Low
270	Beloconi, Anton; Probst-Hensch, Nicole M.; Vounatsou, Penelope	2021	Spatio-temporal modelling of changes in air pollution exposure associated to the COVID-19 lockdown measures across Europe	Science of the Total Environment	10.1016/j.scitotenv.2021.147607	Moderate	Moderate	High	Low	High	Low	Low	Low	Low
271	Ladoy, Anaïs; Opota, Onya; Carron, Pierre Nicolas; Guessous, Idris; Vuilleumier, Séverine; Joost, Stéphane; Greub, Gilbert	2021	Size and duration of COVID-19 clusters go along with a high SARS-CoV-2 viral load: A spatio-temporal investigation in Vaud state, Switzerland	Science of the Total Environment	10.1016/j.scitotenv.2021.147483	Moderate	Low	Low	Low	High	Low	Moderate	Low	Low
272	Kang, Yuhao; Gao, Song; Liang, Yunlei; Li, Mingxiao; Rao, Jinmeng; Kruse, Jake	2020	Multiscale dynamic human mobility flow dataset in the U.S. during the COVID-19 epidemic	Scientific Data	10.1038/s41597-020-00734-5	Moderate	High	Low	Moderate	High	Moderate	Low	Moderate	Moderate
273	Wilkinson, Mark D.; Dumontier, Michel; Aalbersberg, IJsbrand Jan; Appleton, Gabrielle; Axton, Myles; Baak, Arie; Blomberg, Niklas; Boiten, Jan Willem; da Silva Santos, Luiz Bonino; Bourne, Philip E.; Bouwman, Jildau; Brookes, Anthony J.; Clark, Tim; Crosas, Mercè; Dillo, Ingrid; Dumon, Olivier; Edmunds, Scott; Evelo, Chris T.; Finkers, Richard; Gonzalez-Beltran, Alejandra; Gray, Alasdair J.G.; Gr…	2016	Comment: The FAIR Guiding Principles for scientific data management and stewardship	Scientific Data	10.1038/sdata.2016.18	Low	Moderate	Low	Low	High	Low	Low	Low	Low
274	Skianis, Konstantinos; Nikolentzos, Giannis; Gallix, Benoit; Thiebaut, Rodolphe; Exarchakis, Georgios	2023	Predicting COVID-19 positivity and hospitalization with multi-scale graph neural networks	Scientific Reports	10.1038/s41598-023-31222-6	Moderate	Moderate	Moderate	Low	High	Low	Low	Low	Low
275	Chen, Youliang; Li, Qun; Karimian, Hamed; Chen, Xunjun; Li, Xiaoming	2021	Spatio-temporal distribution characteristics and influencing factors of COVID-19 in China	Scientific Reports	10.1038/s41598-021-83166-4	Moderate	Low	Moderate	Low	High	Low	Moderate	Low	Low
276	Albani, Vinicius V.L.; Velho, Roberto M.; Zubelli, Jorge P.	2021	Estimating, monitoring, and forecasting COVID-19 epidemics: a spatiotemporal approach applied to NYC data	Scientific Reports	10.1038/s41598-021-88281-w	Moderate	Moderate	Moderate	Low	High	Low	Low	Low	Low
277	Nikparvar, Behnam; Rahman, Md Mokhlesur; Hatami, Faizeh; Thill, Jean Claude	2021	Spatio-temporal prediction of the COVID-19 pandemic in US counties: modeling with a deep LSTM neural network	Scientific Reports	10.1038/s41598-021-01119-3	Moderate	Moderate	Moderate	Low	High	Low	Moderate	Low	Low
278	Sartorius, B.; Lawson, A. B.; Pullan, R. L.	2021	Modelling and predicting the spatio-temporal spread of COVID-19, associated deaths and impact of key risk factors in England	Scientific Reports	10.1038/s41598-021-83780-2	Moderate	Moderate	High	Low	High	Low	Low	Low	Low
279	Menda, Kunal; Laird, Lucas; Kochenderfer, Mykel J.; Caceres, Rajmonda S.	2021	Explaining COVID-19 outbreaks with reactive SEIRD models	Scientific Reports	10.1038/s41598-021-97260-0	Moderate	Moderate	Moderate	Low	High	Low	Low	Low	Low
280	van Zoest, Vera; Varotsis, Georgios; Menzel, Uwe; Wigren, Anders; Kennedy, Beatrice; Martinell, Mats; Fall, Tove	2022	Spatio-temporal predictions of COVID-19 test positivity in Uppsala County, Sweden: a comparative approach	Scientific Reports	10.1038/s41598-022-19155-y	Moderate	Moderate	Moderate	Low	High	Low	Low	Low	Low
281	Nazia, Nushrat; Law, Jane; Butt, Zahid Ahmad	2022	Identifying spatiotemporal patterns of COVID-19 transmissions and the drivers of the patterns in Toronto: a Bayesian hierarchical spatiotemporal modelling	Scientific Reports	10.1038/s41598-022-13403-x	Moderate	Moderate	High	Low	High	Low	Low	Low	Low
282	Ilin, Cornelia; Annan-Phan, Sébastien; Tai, Xiao Hui; Mehra, Shikhar; Hsiang, Solomon; Blumenstock, Joshua E.	2021	Public mobility data enables COVID-19 forecasting and management at local and global scales	Scientific Reports	10.1038/s41598-021-92892-8	Moderate	High	Moderate	Moderate	High	Moderate	Low	Moderate	Low
283	Liu, Wei; Wang, Dongming; Hua, Shuiqiong; Xie, Cong; Wang, Bin; Qiu, Weihong; Xu, Tao; Ye, Zi; Yu, Linling; Yang, Meng; Xiao, Yang; Feng, Xiaobing; Shi, Tingming; Li, Mingyan; Chen, Weihong	2021	Spatiotemporal analysis of COVID-19 outbreaks in Wuhan, China	Scientific Reports	10.1038/s41598-021-93020-2	Moderate	Moderate	Low	Low	High	Low	Low	Low	Low
284	Satorra, Pau; Tebé, Cristian	2024	Bayesian spatio-temporal analysis of the COVID-19 pandemic in Catalonia	Scientific Reports	10.1038/s41598-024-53527-w	Moderate	Low	High	Low	High	Low	Low	Low	Low
285	Fritz, Cornelius; Dorigatti, Emilio; Rügamer, David	2022	Combining graph neural networks and spatio-temporal disease models to improve the prediction of weekly COVID-19 cases in Germany	Scientific Reports	10.1038/s41598-022-07757-5	High	Moderate	Moderate	High	High	Low	Low	High	Low
286	Yin, Xueqing; Aiken, John M.; Harris, Richard; Bamber, Jonathan L.	2024	A Bayesian spatio-temporal model of COVID-19 spread in England	Scientific Reports	10.1038/s41598-024-60964-0	Moderate	High	High	Moderate	High	Moderate	Low	Moderate	Low
287	Carroll, Rachel; Prentice, Christopher R.	2021	Using spatial and temporal modeling to visualize the effects of U.S. state issued stay at home orders on COVID-19	Scientific Reports	10.1038/s41598-021-93433-z	Moderate	Moderate	High	Low	High	Low	Low	Low	Low
288	Asri, Ayoub	2025	Bayesian spatio-temporal modeling of COVID-19 incidence in Algerian provinces using integrated nested Laplace approximations	Scientific Reports	10.1038/s41598-025-28331-9	Moderate	Moderate	High	Low	High	Low	Low	Low	Low
289	Boudou, M.; ÓhAiseadha, C.; Garvey, P.; O’Dwyer, J.; Hynds, P.	2021	Modelling COVID-19 severity in the Republic of Ireland using patient co-morbidities, socioeconomic profile and geographic location, February to November 2020	Scientific Reports	10.1038/s41598-021-98008-6	Moderate	Moderate	Moderate	Low	High	Low	Low	Low	Low
290	Cheng, Yunyun; Bai, Yanping; Yang, Jing; Tan, Xiuhui; Xu, Ting; Cheng, Rong	2024	Analysis and prediction of infectious diseases based on spatial visualization and machine learning	Scientific Reports	10.1038/s41598-024-80058-1	Moderate	Moderate	Moderate	Low	High	Low	Moderate	Low	Low
291	Kumar, Vaibhav	2022	Spatiotemporal sentiment variation analysis of geotagged COVID-19 tweets from India using a hybrid deep learning model	Scientific Reports	10.1038/s41598-022-05974-6	Moderate	Moderate	Moderate	Low	High	Low	Low	Low	Low
292	Han, Zhenyu; Xu, Fengli; Li, Yong; Jiang, Tao; Evans, James	2025	Model predicted human mobility explains COVID-19 transmission in urban space without behavioral data	Scientific Reports	10.1038/s41598-025-87363-3	Low	Moderate	Moderate	Low	High	Low	Low	Low	Moderate
293	Jiao, Shihu; Wang, Yu; Ye, Xiucai; Nagahara, Larry; Sakurai, Tetsuya	2025	Spatio-temporal epidemic forecasting using mobility data with LSTM networks and attention mechanism	Scientific Reports	10.1038/s41598-025-94089-9	Moderate	Moderate	Moderate	Low	High	Low	Low	Low	Low
294	Mishra, Swapnil; Scott, James A.; Laydon, Daniel J.; Flaxman, Seth; Gandy, Axel; Mellan, Thomas A.; Unwin, H. Juliette T.; Vollmer, Michaela; Coupland, Helen; Ratmann, Oliver; Monod, Melodie; Zhu, Harrison H.; Cori, Anne; Gaythorpe, Katy A.M.; Whittles, Lilith K.; Whittaker, Charles; Donnelly, Christl A.; Ferguson, Neil M.; Bhatt, Samir	2021	Comparing the responses of the UK, Sweden and Denmark to COVID-19 using counterfactual modelling	Scientific Reports	10.1038/s41598-021-95699-9	Moderate	Moderate	High	Low	High	Low	Moderate	Low	Low
295	Khan, Arshad A.; Ullah, Saif; Altanji, Mohamed; Amin, Rohul; Haider, Nadeem; Alshehri, Ahmed; Riaz, Muhammad Bilal	2023	A numerical study of spatio-temporal COVID-19 vaccine model via finite-difference operator-splitting and meshless techniques	Scientific Reports	10.1038/s41598-023-38925-w	Moderate	Low	Moderate	Low	High	Low	Low	Low	Low
296	Gerlee, Philip; Karlsson, Julia; Fritzell, Ingrid; Brezicka, Thomas; Spreco, Armin; Timpka, Toomas; Jöud, Anna; Lundh, Torbjörn	2021	Predicting regional COVID-19 hospital admissions in Sweden using mobility data	Scientific Reports	10.1038/s41598-021-03499-y	Moderate	Moderate	Moderate	Low	High	Low	Low	Low	Low
297	Muñoz-Organero, Mario; Queipo-álvarez, Paula	2022	Deep Spatiotemporal Model for COVID-19 Forecasting	Sensors	10.3390/s22093519	Moderate	Moderate	Moderate	Low	High	Low	Low	Low	Low
298	Banerjee, Soumyanil; Dong, Ming; Shi, Weisong	2022	Spatial–Temporal Synchronous Graph Transformer network (STSGT) for COVID-19 forecasting	Smart Health	10.1016/j.smhl.2022.100348	High	High	Moderate	High	High	Moderate	Moderate	High	Low
299	Haider, Muhammad Sharif; Salih, Salih Khan; Hassan, Samiullah; Taniwall, Nasim Jan; Moazzam, Muhammad Farhan Ul; Lee, Byung Gul	2022	Spatial distribution and mapping of COVID-19 pandemic in Afghanistan using GIS technique	SN Social Sciences	10.1007/s43545-022-00349-0	Moderate	Moderate	Low	Low	High	Low	Moderate	Low	Low
300	Canino, Maria Pia; Cesario, Eugenio; Vinci, Andrea; Zarin, Shabnam	2022	Epidemic forecasting based on mobility patterns: an approach and experimental evaluation on COVID-19 Data	Social Network Analysis and Mining	10.1007/s13278-022-00932-6	Moderate	Moderate	Moderate	Low	High	Low	Low	Low	Low
301	Carroll, Rachel; Prentice, Christopher R.	2021	Community vulnerability and mobility: What matters most in spatio-temporal modeling of the COVID-19 pandemic?	Social Science and Medicine	10.1016/j.socscimed.2021.114395	Moderate	Moderate	High	Low	High	Low	Low	Low	Low
302	Lei, Jingxin; MacNab, Ying	2024	Bayesian hierarchical spatiotemporal models for prediction of (under)reporting rates and cases: COVID-19 infection among the older people in the United States during the 2020–2022 pandemic	Spatial and Spatio-temporal Epidemiology	10.1016/j.sste.2024.100658	Moderate	Low	High	Low	High	Low	Low	Low	Low
303	Siljander, Mika; Uusitalo, Ruut; Pellikka, Petri; Isosomppi, Sanna; Vapalahti, Olli	2022	Spatiotemporal clustering patterns and sociodemographic determinants of COVID-19 (SARS-CoV-2) infections in Helsinki, Finland	Spatial and Spatio-temporal Epidemiology	10.1016/j.sste.2022.100493	Moderate	Low	Moderate	Low	High	Low	Low	Low	Low
304	Arango-Londoño, David; Ortega-Lenis, Delia; Moraga, Paula; Torres, Miyerlandi; Rodríguez-Cortés, Francisco J.	2023	Spatial modeling and socioeconomic inequities of COVID-19 in the urban area of the city of Cali, Colombia	Spatial and Spatio-temporal Epidemiology	10.1016/j.sste.2022.100561	Moderate	Low	High	Low	High	Low	Low	Low	Low
305	Rohleder, Sven; Bozorgmehr, Kayvan	2021	Monitoring the spatiotemporal epidemiology of Covid-19 incidence and mortality: A small-area analysis in Germany	Spatial and Spatio-temporal Epidemiology	10.1016/j.sste.2021.100433	Moderate	Low	High	Low	High	Low	Low	Low	Low
306	Mattera, Raffaele	2022	A weighted approach for spatio-temporal clustering of COVID-19 spread in Italy	Spatial and Spatio-temporal Epidemiology	10.1016/j.sste.2022.100500	Moderate	Low	Moderate	Low	High	Low	Low	Low	Low
307	Ensoy-Musoro, Chellafe; Nguyen, Minh Hanh; Hens, Niel; Molenberghs, Geert; Faes, Christel	2023	Spatio-temporal model to investigate COVID-19 spread accounting for the mobility amongst municipalities	Spatial and Spatio-temporal Epidemiology	10.1016/j.sste.2023.100568	Moderate	Moderate	Moderate	Low	High	Low	Moderate	Low	Low
308	Kianfar, Nima; Mesgari, Mohammad Saadi; Mollalo, Abolfazl; Kaveh, Mehrdad	2022	Spatio-temporal modeling of COVID-19 prevalence and mortality using artificial neural network algorithms	Spatial and Spatio-temporal Epidemiology	10.1016/j.sste.2021.100471	Moderate	Low	Moderate	Low	High	Low	Moderate	Low	Low
309	Kianfar, Nima; Mesgari, Mohammad Saadi	2022	GIS-based spatio-temporal analysis and modeling of COVID-19 incidence rates in Europe	Spatial and Spatio-temporal Epidemiology	10.1016/j.sste.2022.100498	Moderate	Low	Moderate	Low	High	Low	Moderate	Low	Low
310	Nazia, Nushrat; Law, Jane; Butt, Zahid Ahmad	2022	Spatiotemporal clusters and the socioeconomic determinants of COVID-19 in Toronto neighbourhoods, Canada	Spatial and Spatio-temporal Epidemiology	10.1016/j.sste.2022.100534	Moderate	Moderate	Moderate	Low	High	Low	Low	Low	Low
311	Rodriguez-Idiazabal, Lander; Martinez-Beneito, Miguel Angel; Quintana, Jose M.; Garcia-Asensio, Julia; Legarreta, Maria Jose; Larrea, Nere; Barrio, Irantzu	2025	Understanding the COVID-19 pandemic through bayesian spatio-temporal modeling of several outcomes	Spatial and Spatio-temporal Epidemiology	10.1016/j.sste.2025.100737	Moderate	Moderate	High	Low	High	Low	Low	Low	Low
312	Dlamini, Wisdom M.D.; Simelane, Sabelo P.; Nhlabatsi, Nhlanhla M.	2022	Bayesian network-based spatial predictive modelling reveals COVID-19 transmission dynamics in Eswatini	Spatial Information Research	10.1007/s41324-021-00421-6	Moderate	Moderate	High	Low	High	Low	Moderate	Low	Low
313	Bhunia, Gouri Sankar; Roy, Santanu; Shit, Pravat Kumar	2021	Spatio-temporal analysis of COVID-19 in India – a geostatistical approach	Spatial Information Research	10.1007/s41324-020-00376-0	Moderate	Moderate	Low	Low	High	Low	Low	Low	Low
314	Isaza, Vahid; Parizadi, Taher; Isazade, Esmail	2023	Spatio-temporal analysis of the COVID-19 pandemic in Iran	Spatial Information Research	10.1007/s41324-022-00488-9	Moderate	Moderate	Moderate	Low	High	Low	Moderate	Low	Low
315	Parvin, Farhana; Ali, Sk Ajim; Hashmi, S. Najmul Islam; Ahmad, Ateeque	2021	Spatial prediction and mapping of the COVID-19 hotspot in India using geostatistical technique	Spatial Information Research	10.1007/s41324-020-00375-1	Moderate	Low	Moderate	Low	High	Low	Moderate	Low	Low
316	Li, Xiaomeng; Dey, Dipak K.	2022	Estimation of COVID-19 mortality in the United States using Spatio-temporal Conway Maxwell Poisson model	Spatial Statistics	10.1016/j.spasta.2021.100542	Moderate	Moderate	High	Low	High	Low	Low	Low	Low
317	Bucci, A.; Ippoliti, L.; Valentini, P.; Fontanella, S.	2022	Clustering spatio-temporal series of confirmed COVID-19 deaths in Europe	Spatial Statistics	10.1016/j.spasta.2021.100543	Moderate	Moderate	High	Low	High	Low	Low	Low	Low
318	Vitale, Vincenzina; D'Urso, Pierpaolo; De Giovanni, Livia	2022	Spatio-temporal Object-Oriented Bayesian Network modelling of the COVID-19 Italian outbreak data	Spatial Statistics	10.1016/j.spasta.2021.100529	Moderate	Moderate	High	Low	High	Low	Low	Low	Low
319	Bartolucci, Francesco; Farcomeni, Alessio	2022	A spatio-temporal model based on discrete latent variables for the analysis of COVID-19 incidence	Spatial Statistics	10.1016/j.spasta.2021.100504	Moderate	Moderate	Moderate	Low	High	Low	Low	Low	Low
320	Fassò, Alessandro; Maranzano, Paolo; Otto, Philipp	2022	Spatiotemporal variable selection and air quality impact assessment of COVID-19 lockdown	Spatial Statistics	10.1016/j.spasta.2021.100549	Moderate	Moderate	Moderate	Low	High	Low	Low	Low	Low
321	Grimée, Mathilde; Bekker-Nielsen Dunbar, Maria; Hofmann, Felix; Held, Leonhard	2022	Modelling the effect of a border closure between Switzerland and Italy on the spatiotemporal spread of COVID-19 in Switzerland	Spatial Statistics	10.1016/j.spasta.2021.100552	Moderate	Moderate	Moderate	Low	High	Low	Low	Low	Low
322	Park, Jaewoo; Yi, Seorim; Chang, Won; Mateu, Jorge	2023	A spatio-temporal Dirichlet process mixture model for coronavirus disease-19	Statistics in Medicine	10.1002/sim.9925	Moderate	Moderate	High	Low	High	Low	Low	Low	Low
323	Jalilian, Abdollah; Mateu, Jorge	2021	A hierarchical spatio-temporal model to analyze relative risk variations of COVID-19: a focus on Spain, Italy and Germany	Stochastic Environmental Research and Risk Assessment	10.1007/s00477-021-02003-2	Moderate	Low	High	Low	High	Low	Moderate	Low	Low
324	Amaral, André Victor Ribeiro; González, Jonatan A.; Moraga, Paula	2023	Spatio-temporal modeling of infectious diseases by integrating compartment and point process models	Stochastic Environmental Research and Risk Assessment	10.1007/s00477-022-02354-4	Moderate	Moderate	Moderate	Low	High	Low	Low	Low	Low
325	Briz-Redón, Álvaro; Iftimi, Adina; Correcher, Juan Francisco; De Andrés, Jose; Lozano, Manuel; Romero-García, Carolina	2022	A comparison of multiple neighborhood matrix specifications for spatio-temporal model fitting: a case study on COVID-19 data	Stochastic Environmental Research and Risk Assessment	10.1007/s00477-021-02077-y	Moderate	Moderate	Moderate	Low	High	Low	Low	Low	Low
326	Briz-Redón, Álvaro	2021	The impact of modelling choices on modelling outcomes: a spatio-temporal study of the association between COVID-19 spread and environmental conditions in Catalonia (Spain)	Stochastic Environmental Research and Risk Assessment	10.1007/s00477-020-01965-z	Moderate	Moderate	Moderate	Low	High	Low	Moderate	Low	Low
327	Niraula, Poshan; Mateu, Jorge; Chaudhuri, Somnath	2022	A Bayesian machine learning approach for spatio-temporal prediction of COVID-19 cases	Stochastic Environmental Research and Risk Assessment	10.1007/s00477-021-02168-w	Moderate	Moderate	High	Low	High	Low	Low	Low	Low
328	Murayama, Yuji; Simwanda, Matamyo; Ranagalage, Manjula	2021	Spatiotemporal analysis of urbanization using GIS and remote sensing in developing countries	Sustainability (Switzerland)	10.3390/su13073681	Moderate	Low	Low	Low	High	Low	Moderate	Low	Low
329	Sun, Jingtao; Chen, Xiuxiu; Zhang, Lijun	2025	Significant Driving Factors in the Evolution of the COVID-19 Epidemic	Sustainability (Switzerland)	10.3390/su17010110	Moderate	Low	Moderate	Low	High	Low	Low	Low	Low
330	Melin, Patricia; Castillo, Oscar	2021	Spatial and temporal spread of the COVID-19 pandemic using self organizing neural networks and a fuzzy fractal approach	Sustainability (Switzerland)	10.3390/su13158295	Moderate	High	Moderate	Moderate	High	Moderate	Low	Moderate	Low
331	Toger, Marina; Kourtit, Karima; Nijkamp, Peter; Östh, John	2021	Article mobility during the covid-19 pandemic: A data-driven time-geographic analysis of health-induced mobility changes	Sustainability (Switzerland)	10.3390/su13074027	Moderate	Moderate	Moderate	Low	High	Low	Low	Low	Low
332	Tabasi, Mohammad; Alesheikh, Ali Asghar; Babaie, Elnaz; Hatamiafkoueieh, Javad	2022	Spatiotemporal Surveillance of COVID-19 Based on Epidemiological Features: Evidence from Northeast Iran	Sustainability (Switzerland)	10.3390/su141912189	Moderate	Moderate	Low	Low	High	Low	Moderate	Low	Low
333	Xu, Shixiong; Shirowzhan, Sara; Sepasgozar, Samad M.E.	2023	Urban Waste Management and Prediction through Socio-Economic Values and Visualizing the Spatiotemporal Relationship on an Advanced GIS-Based Dashboard	Sustainability (Switzerland)	10.3390/su151612208	Moderate	Moderate	Moderate	Low	High	Low	Moderate	Low	Low
334	Tabasi, Mohammad; Alesheikh, Ali Asghar; Kalantari, Mohsen; Mollalo, Abolfazl; Hatamiafkoueieh, Javad	2023	Spatio-Temporal Modeling of COVID-19 Spread in Relation to Urban Land Uses: An Agent-Based Approach	Sustainability (Switzerland)	10.3390/su151813827	Moderate	Low	Moderate	Low	High	Low	Low	Low	Low
335	Feizizadeh, Bakhtiar; Omarzadeh, Davoud; Sharifi, Ayyoob; Rahmani, Abolfazl; Lakes, Tobia; Blaschke, Thomas	2022	A GIS-Based Spatiotemporal Modelling of Urban Traffic Accidents in Tabriz City during the COVID-19 Pandemic	Sustainability (Switzerland)	10.3390/su14127468	Moderate	Moderate	Moderate	Low	High	Low	Moderate	Low	Low
336	Nian, Guangyue; Peng, Bozhezi; Sun, Daniel Jian; Ma, Wenjun; Peng, Bo; Huang, Tianyuan	2020	Impact of COVID-19 on urban mobility during post-epidemic period in megacities: From the perspectives of taxi travel and social vitality	Sustainability (Switzerland)	10.3390/SU12197954	Moderate	Moderate	Moderate	Low	High	Low	Moderate	Low	Low
337	Lin, Qiaowen; Ou, Guoliang; Wang, Renyang; Li, Yanan; Zhao, Yi; Dong, Zijun	2021	The spatiotemporal characteristics and climatic factors of covid-19 in Wuhan, China	Sustainability (Switzerland)	10.3390/su13148112	Moderate	Low	Moderate	Low	High	Low	Low	Low	Low
338	Jumadi, Jumadi; Fikriyah, Vidya N.; Hadibasyir, Hamim Z.; Sunariya, Muhammad I.T.; Priyono, Kuswaji D.; Setiyadi, Noor A.; Carver, Steve J.; Norman, Paul D.; Malleson, Nick S.; Rohman, Arif; Lotfata, Aynaz	2022	Spatiotemporal Accessibility of COVID-19 Healthcare Facilities in Jakarta, Indonesia	Sustainability (Switzerland)	10.3390/su142114478	Moderate	Moderate	Low	Low	High	Low	Moderate	Low	Low
339	Lak, Azadeh; Sharifi, Ayyoob; Badr, Siamak; Zali, Alireza; Maher, Ali; Mostafavi, Ehsan; Khalili, Davood	2021	Spatio-temporal patterns of the COVID-19 pandemic, and place-based influential factors at the neighborhood scale in Tehran	Sustainable Cities and Society	10.1016/j.scs.2021.103034	Moderate	Moderate	Moderate	Low	High	Low	Moderate	Low	Low
340	Moosazadeh, Mohammad; Ifaei, Pouya; Tayerani Charmchi, Amir Saman; Asadi, Somayeh; Yoo, Chang Kyoo	2022	A machine learning-driven spatio-temporal vulnerability appraisal based on socio-economic data for COVID-19 impact prevention in the U.S. counties	Sustainable Cities and Society	10.1016/j.scs.2022.103990	Moderate	Moderate	Moderate	Low	High	Low	Moderate	Low	Low
341	Li, Qian; Pan, Qiao; Xie, Liying	2022	Prediction of Spread Trend of Epidemic Based on Spatial-Temporal Sequence	Symmetry	10.3390/sym14051064	Moderate	Moderate	Moderate	Low	High	Low	Low	Low	Low
342	Sifriyani, Sifriyani; Rasjid, Mariani; Rosadi, Dedi; Anwar, Sarifuddin; Wahyuni, Rosa Dwi; Jalaluddin, Syatirah	2022	Spatial-Temporal Epidemiology of COVID-19 Using a Geographically and Temporally Weighted Regression Model	Symmetry	10.3390/sym14040742	Moderate	Moderate	Moderate	Low	High	Low	Moderate	Low	Low
343	Middya, Asif Iqbal; Roy, Sarbani	2022	Spatio-temporal variation of Covid-19 health outcomes in India using deep learning based models	Technological Forecasting and Social Change	10.1016/j.techfore.2022.121911	High	Low	Moderate	High	High	Low	Low	High	Low
344	Kephart, Josiah L.; Delclòs-Alió, Xavier; Rodríguez, Daniel A.; Sarmiento, Olga L.; Barrientos-Gutiérrez, Tonatiuh; Ramirez-Zea, Manuel; Quistberg, D. Alex; Bilal, Usama; Diez Roux, Ana V.	2021	The effect of population mobility on COVID-19 incidence in 314 Latin American cities: a longitudinal ecological study with mobile phone location data	The Lancet Digital Health	10.1016/S2589-7500(21)00174-6	Moderate	Moderate	Moderate	Low	High	Low	Low	Low	Low
345	Carbajales-Dale, Patricia; Annan-Coultas, Dusti; Joseph, Anjali; Thompson, Martie; Jafarifiroozabadi, Roxana; Limber, Susan P.; Holaday, Bonnie; Mihandoust, Sahar	2023	Using GIS to improve public health emergency response in rural areas during the COVID-19 crisis: A case study of South Carolina, US	Transactions in GIS	10.1111/tgis.13069	Moderate	Moderate	Moderate	Low	High	Low	Moderate	Low	Low
346	De Cos Guerra, Olga; Castillo Salcines, Valentín; Cantarero Prieto, David	2022	Are spatial patterns of Covid-19 changing? Spatiotemporal analysis over four waves in the region of Cantabria, Spain	Transactions in GIS	10.1111/tgis.12919	High	Low	Low	High	High	Low	Moderate	High	Low
347	Bhimala, Kantha Rao; Patra, Gopal Krishna; Mopuri, Rajasekhar; Mutheneni, Srinivasa Rao	2022	Prediction of COVID-19 cases using the weather integrated deep learning approach for India	Transboundary and Emerging Diseases	10.1111/tbed.14102	Moderate	Moderate	Moderate	Low	High	Low	Low	Low	Low
348	Niu, Bing; Liang, Ruirui; Zhang, Shuwen; Zhang, Hui; Qu, Xiaosheng; Su, Qiang; Zheng, Linfeng; Chen, Qin	2021	Epidemic analysis of COVID-19 in Italy based on spatiotemporal geographic information and Google Trends	Transboundary and Emerging Diseases	10.1111/tbed.13902	Moderate	Low	Moderate	Low	High	Low	Low	Low	Low
349	Islam, Ariful; Sayeed, Md Abu; Rahman, Md Kaisar; Ferdous, Jinnat; Islam, Shariful; Hassan, Mohammad Mahmudul	2021	Geospatial dynamics of COVID-19 clusters and hotspots in Bangladesh	Transboundary and Emerging Diseases	10.1111/tbed.13973	Moderate	Low	Moderate	Low	High	Low	Moderate	Low	Low
350	Hossain, Sanjana; Loa, Patrick; Ong, Felita; Habib, Khandker Nurul	2024	Exploring the spatiotemporal factors affecting bicycle-sharing demand during the COVID-19 pandemic	Transportation	10.1007/s11116-023-10378-0	Moderate	Moderate	Moderate	Low	High	Low	Moderate	Low	Low
351	Zhang, Jinlei; Zhang, Shuxin; Zhao, Haobo; Yang, Yongjie; Liang, Maohan	2025	Multi-frequency spatial-temporal graph neural network for short-term metro OD demand prediction during public health emergencies	Transportation	10.1007/s11116-025-10582-0	Moderate	Moderate	Moderate	Low	High	Low	Low	Low	Low
352	Bermudi, Patricia Marques Moralejo; Lorenz, Camila; Aguiar, Breno Souza de; Failla, Marcelo Antunes; Barrozo, Ligia Vizeu; Chiaravalloti-Neto, Francisco	2021	Spatiotemporal ecological study of COVID-19 mortality in the city of São Paulo, Brazil: Shifting of the high mortality risk from areas with the best to those with the worst socio-economic conditions	Travel Medicine and Infectious Disease	10.1016/j.tmaid.2020.101945	Moderate	Low	High	Low	High	Low	Low	Low	Low
353	Tong, Chengzhuo; Shi, Wenzhong; Zhang, Anshu; Shi, Zhicheng	2022	Tracking and controlling the spatiotemporal spread of SARS-CoV-2 Omicron variant in South Africa	Travel Medicine and Infectious Disease	10.1016/j.tmaid.2021.102252	Moderate	Low	Moderate	Low	High	Low	Low	Low	Low
354	Li, Weiwei; Zhang, Ping; Zhao, Kaixu; Zhao, Sidong	2022	The Geographical Distribution and Influencing Factors of COVID-19 in China	Tropical Medicine and Infectious Disease	10.3390/tropicalmed7030045	Moderate	Low	Moderate	Low	High	Low	Low	Low	Low
355	Mohammadi, Alireza; Pishgar, Elahe; Fatima, Munazza; Lotfata, Aynaz; Fanni, Zohreh; Bergquist, Robert; Kiani, Behzad	2023	The COVID-19 Mortality Rate Is Associated with Illiteracy, Age, and Air Pollution in Urban Neighborhoods: A Spatiotemporal Cross-Sectional Analysis	Tropical Medicine and Infectious Disease	10.3390/tropicalmed8020085	Moderate	Low	Moderate	Low	High	Low	Low	Low	Low
356	Zhou, Yong; Zhao, Kaixu; Han, Junling; Zhao, Sidong; Cao, Jingyuan	2022	Geographical Pattern Evolution of Health Resources in China: Spatio-Temporal Dynamics and Spatial Mismatch	Tropical Medicine and Infectious Disease	10.3390/tropicalmed7100292	Moderate	Moderate	Moderate	Low	High	Low	Moderate	Low	Low
357	Hu, Jinxing; Lv, Zhihan; Yuan, Diping; He, Bing; Chen, Wenjiang; Ye, Xiongfei; Li, Donghao; Yang, Ge	2023	A Spatiotemporal Intelligent Framework and Experimental Platform for Urban Digital Twins	Virtual Reality and Intelligent Hardware	10.1016/j.vrih.2022.08.018	Moderate	Low	Moderate	Low	High	Low	Low	Low	Low
358	Brüningk, Sarah C.; Klatt, Juliane; Stange, Madlen; Mari, Alfredo; Brunner, Myrta; Roloff, Tim Christoph; Seth-Smith, Helena M.B.; Schweitzer, Michael; Leuzinger, Karoline; Søgaard, Kirstine K.; Albertos Torres, Diana; Gensch, Alexander; Schlotterbeck, Ann Kathrin; Nickel, Christian H.; Ritz, Nicole; Heininger, Ulrich; Bielicki, Julia; Rentsch, Katharina; Fuchs, Simon; Bingisser, Roland; Siegemun…	2022	Determinants of SARS-CoV-2 transmission to guide vaccination strategy in an urban area	Virus Evolution	10.1093/ve/veac002	Moderate	Moderate	Moderate	Low	High	Low	Low	Low	Low
359	Spassiani, Ilaria; Sebastiani, Giovanni; Palù, Giorgio	2021	Spatiotemporal analysis of covid-19 incidence data	Viruses	10.3390/v13030463	Moderate	Moderate	Moderate	Low	High	Low	Low	Low	Low
360	Röst, Gergely; Bartha, Ferenc A.; Bogya, Norbert; Boldog, Péter; Dénes, Attila; Ferenci, Tamás; J. Horváth, Krisztina; Juhász, Attila; Nagy, Csilla; Tekeli, Tamás; Vizi, Zsolt; Oroszi, Beatrix	2020	Early phase of the COVID-19 outbreak in hungary and post-lockdown scenarios	Viruses	10.3390/v12070708	Moderate	Low	Moderate	Low	High	Low	Low	Low	Low
361	Fronza, Raffaele; Lusic, Marina; Schmidt, Manfred; Lucic, Bojana	2020	Spatial–temporal variations in atmospheric factors contribute to SARS-CoV-2 outbreak	Viruses	10.3390/v12060588	Moderate	Low	Low	Low	High	Low	Low	Low	Low
362	Lawson, Andrew; Rotejanaprasert, Chawarat	2023	Bayesian Spatio-Temporal Prediction and Counterfactual Generation: An Application in Non-Pharmaceutical Interventions in COVID-19	Viruses	10.3390/v15020325	Moderate	Low	High	Low	High	Low	Low	Low	Low
363	Ling, Jiaxin; Hickman, Rachel A.; Li, Jinlin; Lu, Xi; Lindahl, Johanna F.; Lundkvist, Åke; Järhult, Josef D.	2020	Spatio-temporal mutational profile appearances of Swedish SARS-CoV-2 during the early pandemic	Viruses	10.3390/v12091026	Moderate	Low	High	Low	High	Low	Moderate	Low	Low

## Sheet: S4 data streams
Study_ID	Author	Year	Title	Journal	DOI	Evidence_Text_Used	Data_Stream_1	Data_Stream_2	Data_Stream_3	Data_Stream_4	Data_Stream_5	Number_of_Streams	Category
1	Fu, Wenjie; Wang, Huandong; Gao, Chen; Liu, Guanghua; Li, Yong; Jiang, Tao	2024	Privacy-Preserving Individual-Level COVID-19 Infection Prediction via Federated Graph Learning	ACM Transactions on Information Systems	10.1145/3633202	Privacy-Preserving Individual-Level COVID-19 Infection Prediction via Federated Graph Learning | COVID-19 infection detection; Human mobility; privacy protection | GIS / spatial analysis; Machine learning / deep learning; Graph / network model | Analyzes COVID-19 spatial and/or temporal dynamics using gis / spatial analysis; machine learning / deep learning; graph / network model.	Cases / incidence	Mobility / contact				2	Multi-stream
2	Yu, Shuo; Xia, Feng; Li, Shihao; Hou, Mingliang; Sheng, Quan Z.	2023	Spatio-temporal Graph Learning for Epidemic Prediction	ACM Transactions on Intelligent Systems and Technology	10.1145/3579815	Spatio-temporal Graph Learning for Epidemic Prediction | Epidemic prediction; graph learning; infection risk evaluation; representation learning; spatial-temporal network | GIS / spatial analysis; Graph / network model | Analyzes COVID-19 spatial and/or temporal dynamics in USA using gis / spatial analysis; graph / network model.	Cases / incidence	Mobility / contact	Environmental / climate			3	Multi-stream
3	Zhu, Shixiang; Bukharin, Alexander; Xie, Liyan; Santillana, Mauricio; Yang, Shihao; Xie, Yao	2021	High-Resolution Spatio-Temporal Model for County-Level COVID-19 Activity in the U.S.	ACM Transactions on Management Information Systems	10.1145/3468876	High-Resolution Spatio-Temporal Model for County-Level COVID-19 Activity in the U.S. | COVID-19; spatio-temporal model; vector autoregressive process | GIS / spatial analysis; Graph / network model | Analyzes COVID-19 spatial and/or temporal dynamics in United States, U.S. using gis / spatial analysis; graph / network model.	Cases / incidence	Mobility / contact	Demographic / socioeconomic			3	Multi-stream
4	Cardoso, Mário; Cavalheiro, André; Borges, Alexandre; Duarte, Ana Filipa; Soares, Amílcar; Pereira, Maria João; Nunes, Nuno Jardim; Azevedo, Leonardo; Oliveira, Arlindo	2022	Modeling the Geospatial Evolution of COVID-19 using Spatio-temporal Convolutional Sequence-to-sequence Neural Networks	ACM Transactions on Spatial Algorithms and Systems	10.1145/3550272	Modeling the Geospatial Evolution of COVID-19 using Spatio-temporal Convolutional Sequence-to-sequence Neural Networks | COVID-19; compartmental models; convolutional neural networks; direct block sequential simulation; geospatial modeling; spatio-temporal convolutional sequence-to-sequence neural networks | GIS / spatial analysis; Compartmental model; Machine learning / deep learning; Graph / ne…	Cases / incidence					1	Single-stream
5	Goldenbogen, Björn; Adler, Stephan O.; Bodeit, Oliver; Wodke, Judith A.H.; Escalera-Fanjul, Ximena; Korman, Aviv; Krantz, Maria; Bonn, Lasse; Morán-Torres, Rafael; Haffner, Johanna E.L.; Karnetzki, Maxim; Maintz, Ivo; Mallis, Lisa; Prawitz, Hannah; Segelitz, Patrick S.; Seeger, Martin; Linding, Rune; Klipp, Edda	2022	Control of COVID-19 Outbreaks under Stochastic Community Dynamics, Bimodality, or Limited Vaccination	Advanced Science	10.1002/advs.202200088	Control of COVID-19 Outbreaks under Stochastic Community Dynamics, Bimodality, or Limited Vaccination | COVID-19; bimodality; epidemiology; respiratory diseases; stochastic agent-based modeling | Graph / network model; Agent-based simulation | Analyzes COVID-19 spatial and/or temporal dynamics in Germany using graph / network model; agent-based simulation.	Cases / incidence	Demographic / socioeconomic				2	Multi-stream
6	Sakovich, Nikita; Aksenov, Dmitry; Pleshakova, Ekaterina; Gataullin, Sergey	2025	A neural operator using dynamic mode decomposition analysis to approximate partial differential equations	AIMS Mathematics	10.3934/math.2025999	A neural operator using dynamic mode decomposition analysis to approximate partial differential equations | Sobolev spaces; deep learning; dynamic mode decomposition; neural operator; operator learning; partial differential equations; scientific machine learning | GIS / spatial analysis; Machine learning / deep learning | Analyzes COVID-19 spatial and/or temporal dynamics using gis / spatial anal…	Cases / incidence					1	Single-stream
[truncated: 357 more rows]
